# Supplementary material for: Comparative Transcriptome Analysis Reveals Hormone Signal Transduction and Sucrose Metabolism Related Genes Involved in the Regulation of Anther Dehiscence in Photo-Thermo-Sensitive Genic Male Sterile Wheat
Source: Biomolecules. 2022 Aug 20;12(8):1149. doi: 10.3390/biom12081149 (PMC9406143; doi:10.3390/biom12081149)
Supplement: Supplementary file 1 [file biomolecules-12-01149-s001.zip]

Archive with 2 entries (2 files):
- Table S1 The expression of gene of the 18 libraries.xls
- Table S2 qRT-PCR primer sequences.pdf
