# Supplementary material for: Comparative Transcriptome Analysis Reveals Hormone Signal Transduction and Sucrose Metabolism Related Genes Involved in the Regulation of Anther Dehiscence in Photo-Thermo-Sensitive Genic Male Sterile Wheat
Source: Biomolecules. 2022 Aug 20;12(8):1149. doi: 10.3390/biom12081149 (PMC9406143; doi:10.3390/biom12081149)
Supplement: Supplementary file 1 [file biomolecules-12-01149-s001.zip › Table S1 The expression of gene of the 18 libraries.xls]

gene_id	FS13-1_FPKM	FS13-2_FPKM	FS13-3_FPKM	FS14-1_FPKM	FS14-2_FPKM	FS14-3_FPKM	FS15-1_FPKM	FS15-2_FPKM	FS15-3_FPKM	SS13-1_FPKM	SS13-2_FPKM	SS13-3_FPKM	SS14-1_FPKM	SS14-2_FPKM	SS14-3_FPKM	SS15-1_FPKM	SS15-2_FPKM	SS15-3_FPKM	Pathway	GO Component	GO Function	GO Process	Blast nr
TraesCS1A02G000100	0	0	0.06	0	0	0	0	0	0	0.06	0	0	0	0	0	0	0	0	-	-	-	-	gi|253761396|ref|XP_002489102.1|/2.1e-41/hypothetical protein SORBIDRAFT_0070s002020, partial [Sorghum bicolor]
TraesCS1A02G000400	0.06	0.21	0	0	0	0	0.25	0	0.06	0.21	0.05	0	0	0.06	0.09	0.12	0.24	0	-	-	-	-	gi|195610700|gb|ACG27180.1|/2.4e-44/hypothetical protein [Zea mays]
TraesCS1A02G000500	0	0	0	0	0	0	0	0	0	0	0	0	0	0	0	0	0	0.13	-	-	-	-	gi|253761550|ref|XP_002489152.1|/2.8e-48/hypothetical protein SORBIDRAFT_0016s002240, partial [Sorghum bicolor]
TraesCS1A02G000900	0.42	0.72	0.32	0.17	0.27	0.6	0.75	0.31	0.65	0.57	0.86	0.03	0.36	0.81	0.74	0.72	0.22	0.81	-	-	-	-	gi|195610700|gb|ACG27180.1|/3.2e-41/hypothetical protein [Zea mays]
TraesCS1A02G001000	0	0.03	0.03	0.01	0	0	0	0	0	0	0	0.03	0	0.04	0.04	0.03	0.03	0	-	-	-	-	gi|195610700|gb|ACG27180.1|/3.4e-43/hypothetical protein [Zea mays]
TraesCS1A02G001100	0	0.02	0	0	0	0	0	0.02	0	0	0.02	0	0.02	0	0.02	0	0	0.02	-	-	-	-	gi|195610700|gb|ACG27180.1|/8.4e-42/hypothetical protein [Zea mays]
TraesCS1A02G001400	0	0	0	0	0	0.03	0	0	0	0	0	0	0	0	0.03	0.04	0.03	0	-	-	-	-	gi|195610700|gb|ACG27180.1|/3.2e-41/hypothetical protein [Zea mays]
TraesCS1A02G001800	13.09	13.98	17.86	14.52	21.62	13.47	13.47	9.02	12.14	15.92	24.56	20.26	14.54	7.85	6	7.57	6.93	7.3	ko03010//Ribosome	GO:0005840//ribosome;GO:0009536//plastid	GO:0003735//structural constituent of ribosome	GO:0006412//translation	gi|473889696|gb|EMS48527.1|/3.8e-64/50S ribosomal protein L28, chloroplastic [Triticum urartu]
TraesCS1A02G001900	6.81	9.48	9.06	9.65	8.54	11.73	19.1	15.41	17.68	10.36	6.68	7.83	6.9	10.48	7.03	13.52	11.49	13.02	ko04146//Peroxisome	GO:0005778//peroxisomal membrane;GO:0005778//peroxisomal membrane;GO:0016021//integral component of membrane;GO:0016021//integral component of membrane	-	GO:0016560//protein import into peroxisome matrix, docking;GO:0016560//protein import into peroxisome matrix, docking	gi|326492359|dbj|BAK01963.1|/2.1e-194/predicted protein [Hordeum vulgare subsp. vulgare]//gi|326492359|dbj|BAK01963.1|/2.8e-155/predicted protein [Hordeum vulgare subsp. vulgare]//gi|326492359|dbj|BAK01963.1|/2.9e-196/predicted protein [Hordeum vulgare subsp. vulgare]//gi|326492359|dbj|BAK01963.1|/3.1e-198/predicted protein [Hordeum vulgare subsp. vulgare]//gi|326492359|dbj|BAK01963.1|/3.5e-194/p…
TraesCS1A02G002000	5.27	3.29	3.76	2.62	4.21	3.55	2.11	2.05	2.56	6.33	3.93	5.2	4.27	3.85	3.94	3.9	4.14	2.95	-	GO:0005778//peroxisomal membrane;GO:0016021//integral component of membrane	GO:0004842//ubiquitin-protein transferase activity;GO:0008270//zinc ion binding	GO:0009644//response to high light intensity;GO:0010182//sugar mediated signaling pathway;GO:0016560//protein import into peroxisome matrix, docking;GO:0016567//protein ubiquitination;GO:0042542//response to hydrogen peroxide;GO:0045492//xylan biosynthetic process	gi|475623640|gb|EMT32303.1|/2.9e-183/RING-H2 finger protein ATL5P [Aegilops tauschii]
TraesCS1A02G002100	1.8	2.83	2.4	1.63	0.88	1.08	0.81	0.79	0.87	5.17	3.85	4.19	4.33	1.65	1.76	0.67	0.88	0.7	-	GO:0016021//integral component of membrane	-	-	gi|473889699|gb|EMS48530.1|/0.0e+00/hypothetical protein TRIUR3_00700 [Triticum urartu]
TraesCS1A02G002200	31.01	23.57	27.75	18.97	22.43	19.89	24.39	25.91	26.8	38.64	36.14	34.19	32.65	23.65	24.63	21.61	17.23	26.09	ko03420//Nucleotide excision repair;ko03430//Mismatch repair;ko03030//DNA replication;ko03440//Homologous recombination	GO:0005886//plasma membrane	-	-	gi|473889700|gb|EMS48531.1|/6.4e-66/hypothetical protein TRIUR3_00701 [Triticum urartu]
TraesCS1A02G002300	0.4	0.43	0.4	0.47	0.32	0.31	0.12	0.08	0.34	1.05	0.57	0.63	0.74	0.4	0.22	0.26	0.28	0.28	-	-	-	GO:0016226//iron-sulfur cluster assembly	gi|326521174|dbj|BAJ96790.1|/3.3e-237/predicted protein [Hordeum vulgare subsp. vulgare]
TraesCS1A02G002400	0	0	0	0	0	0.24	0	0.24	0	0	0	0	0	0	0	0.26	0.33	0	-	GO:0016021//integral component of membrane	GO:0004497//monooxygenase activity;GO:0005506//iron ion binding;GO:0016705//oxidoreductase activity, acting on paired donors, with incorporation or reduction of molecular oxygen;GO:0020037//heme binding	GO:0055114//oxidation-reduction process	gi|473889703|gb|EMS48534.1|/1.5e-71/Secologanin synthase [Triticum urartu]
TraesCS1A02G002500	1.17	1.94	1.87	3.11	3.75	3.87	5.6	4.91	6.07	1.9	1.44	1.55	1.28	3.57	2.49	4.91	5.14	6.58	-	GO:0000139//Golgi membrane;GO:0005802//trans-Golgi network;GO:0005886//plasma membrane;GO:0016021//integral component of membrane	GO:0000287//magnesium ion binding;GO:0004012//phospholipid-translocating ATPase activity;GO:0005524//ATP binding	GO:0045332//phospholipid translocation;GO:0048194//Golgi vesicle budding	gi|326506214|dbj|BAJ86425.1|/0.0e+00/predicted protein [Hordeum vulgare subsp. vulgare]
TraesCS1A02G002700	6.41	11.17	8.59	12.67	9.65	11.14	13.72	13.27	15.5	9.59	7.07	9.06	11.12	11.08	8.95	9.34	11.19	10.94	-	GO:0000118//histone deacetylase complex;GO:0000785//chromatin	GO:0004407//histone deacetylase activity	GO:0000122//negative regulation of transcription from RNA polymerase II promoter;GO:0016575//histone deacetylation	gi|473889707|gb|EMS48538.1|/0.0e+00/Paired amphipathic helix protein Sin3-like 3 [Triticum urartu]
TraesCS1A02G002900	0	0	0	0	0	0	0	0	0	0	0	0	0	0.11	0	0	0	0	-	-	GO:0004674//protein serine/threonine kinase activity;GO:0005524//ATP binding	GO:0006468//protein phosphorylation	gi|326516870|dbj|BAJ96427.1|/5.2e-99/predicted protein [Hordeum vulgare subsp. vulgare]//gi|326516870|dbj|BAJ96427.1|/7.0e-99/predicted protein [Hordeum vulgare subsp. vulgare]
TraesCS1A02G003100	0.05	0	0	0	0	0.07	0	0.02	0.08	0.02	0	0	0.02	0	0	0.02	0	0	ko04626//Plant-pathogen interaction	-	GO:0043531//ADP binding	-	gi|474049270|gb|EMS53606.1|/4.1e-304/Disease resistance protein RPP13 [Triticum urartu]
TraesCS1A02G004126	0.17	0.15	0.17	0.16	0.19	0.19	0.29	0.22	0.19	0.2	0.24	0.32	0.19	0.16	0.17	0.26	0.22	0.26	ko04626//Plant-pathogen interaction	-	GO:0043531//ADP binding	-	gi|475626793|gb|EMT33476.1|/1.5e-180/Disease resistance RPP8-like protein 3 [Aegilops tauschii]
TraesCS1A02G004200	5.11	4.59	6.25	4.28	5	3.67	5.52	5.15	4.51	6.44	8.1	7.3	6.24	5.73	4	7.91	7	7.76	ko04931//Insulin resistance	-	GO:0016301//kinase activity;GO:0019887//protein kinase regulator activity	GO:0009744//response to sucrose;GO:0043562//cellular response to nitrogen levels;GO:0045859//regulation of protein kinase activity	gi|475542651|gb|EMT10009.1|/4.3e-59/hypothetical protein F775_22161 [Aegilops tauschii]
TraesCS1A02G004400	0.07	0	0	0.73	0	0	0.07	0	0	0	0	0	0	0	0	0	0	0.07	-	GO:0016020//membrane	GO:0003677//DNA binding;GO:0003682//chromatin binding	-	gi|474240960|gb|EMS59785.1|/6.5e-154/hypothetical protein TRIUR3_26092 [Triticum urartu]
TraesCS1A02G004500	0	0	0	0	0	0	0	0	0	0	0	0.06	0.13	0.07	0	0	0	0.06	-	GO:0005634//nucleus	GO:0003677//DNA binding;GO:0003682//chromatin binding	-	gi|475575479|gb|EMT17264.1|/7.9e-172/hypothetical protein F775_11390 [Aegilops tauschii]
TraesCS1A02G004900	0	0	0	0.06	0	0	0.06	0	0.06	0	0	0	0.06	0	0	0	0	0	-	-	-	-	gi|474389623|gb|EMS65246.1|/1.2e-229/hypothetical protein TRIUR3_14840 [Triticum urartu]
TraesCS1A02G005100	1.38	1.59	0.59	1.53	0.57	1.19	1.6	1.69	1.57	3.56	2.51	1.42	1.93	0.83	0.82	1.28	0.65	1.55	ko04144//Endocytosis	GO:0005622//intracellular	-	GO:0007034//vacuolar transport	gi|473970999|gb|EMS51451.1|/7.0e-81/Charged multivesicular body protein 5 [Triticum urartu]
TraesCS1A02G005200	0	0	0	0	0.04	0	0.04	0	0.02	0.04	0	0	0	0	0	0.02	0.02	0	-	GO:0016021//integral component of membrane	GO:0004672//protein kinase activity;GO:0005524//ATP binding	GO:0006468//protein phosphorylation	gi|475569537|gb|EMT15790.1|/8.2e-186/Putative LRR receptor-like serine/threonine-protein kinase [Aegilops tauschii]
TraesCS1A02G005300	0	0.1	0.06	0.05	0.21	0	0.05	0	0	0.26	0.32	0.1	0.22	0.05	0	0.05	0.11	0	-	-	GO:0003676//nucleic acid binding	GO:0015074//DNA integration	gi|473971002|gb|EMS51454.1|/2.8e-183/F-box/LRR-repeat protein 14 [Triticum urartu]
TraesCS1A02G005400	2.48	3.88	2.07	0.55	0.25	0.67	0.37	0.78	1	4.98	3.32	4.03	5.39	1.78	1.22	0.4	1.41	0.12	-	-	GO:0003676//nucleic acid binding	-	gi|326529009|dbj|BAK00898.1|/1.3e-80/predicted protein [Hordeum vulgare subsp. vulgare]
TraesCS1A02G005500	9.81	9.47	8.82	3.55	3.76	4.48	3.66	4.6	4.14	12.32	13.03	12.12	13.49	6.72	7.02	7.15	7.34	6.26	-	-	-	-	gi|326504602|dbj|BAK06592.1|/1.3e-67/predicted protein, partial [Hordeum vulgare subsp. vulgare]
TraesCS1A02G005600	2.48	3.47	3.29	2.06	1.41	2.19	1.67	1.39	1.67	4.6	3.22	4.81	4.71	2.87	2.11	1.83	2.3	1.48	ko03022//Basal transcription factors	GO:0005634//nucleus	GO:0003743//translation initiation factor activity;GO:0046982//protein heterodimerization activity	GO:0006352//DNA-templated transcription, initiation;GO:0006413//translational initiation;GO:0051090//regulation of sequence-specific DNA binding transcription factor activity	gi|475591619|gb|EMT21817.1|/1.3e-301/Transcription initiation factor TFIID subunit 6 [Aegilops tauschii]//gi|475591619|gb|EMT21817.1|/1.4e-298/Transcription initiation factor TFIID subunit 6 [Aegilops tauschii]//gi|475591619|gb|EMT21817.1|/1.7e-301/Transcription initiation factor TFIID subunit 6 [Aegilops tauschii]//gi|475591619|gb|EMT21817.1|/4.3e-300/Transcription initiation factor TFIID subuni…
TraesCS1A02G005700	0.49	0.3	0.28	0.61	0.19	0.08	1.03	1.13	0.98	1.41	0.85	0.79	0.46	0.44	0.3	1.39	1.3	0.74	-	GO:0005720//nuclear heterochromatin	GO:0008270//zinc ion binding;GO:0042393//histone binding;GO:0061630//ubiquitin protein ligase activity	GO:0010216//maintenance of DNA methylation;GO:0016567//protein ubiquitination;GO:0090308//regulation of methylation-dependent chromatin silencing	gi|357135099|ref|XP_003569149.1|/3.9e-278/PREDICTED: E3 ubiquitin-protein ligase ORTHRUS 2-like [Brachypodium distachyon]
TraesCS1A02G005800	9.28	10.75	10.44	11.61	9.53	9.82	36.96	43	35.86	13.53	10.58	12.39	13.78	11.73	8.14	30.38	35.21	30.73	-	-	GO:0000166//nucleotide binding;GO:0003676//nucleic acid binding	-	gi|475591617|gb|EMT21815.1|/0.0e+00/Meiosis protein mei2 [Aegilops tauschii]
TraesCS1A02G005900	7.09	8.51	6.16	7.52	5.64	6.24	10.61	9.65	11.35	6.86	5.21	6.02	6.93	7.62	5.93	9.43	12.5	10.08	ko04144//Endocytosis	GO:0005622//intracellular	-	GO:0007034//vacuolar transport	gi|475591616|gb|EMT21814.1|/3.0e-122/Charged multivesicular body protein 5 [Aegilops tauschii]
TraesCS1A02G006000	0	0	0.03	0.05	0.05	0	0.08	0.08	0.08	0	0.03	0	0.08	0.05	0	0.09	0.08	0.03	-	GO:0016021//integral component of membrane	GO:0004672//protein kinase activity;GO:0005524//ATP binding	GO:0006468//protein phosphorylation	gi|475594532|gb|EMT22712.1|/8.5e-107/Putative LRR receptor-like serine/threonine-protein kinase [Aegilops tauschii]
TraesCS1A02G006100	0	0	0	0	0	0	0	0	0	0	0	0	0.11	0	0	0	0	0	ko04075//Plant hormone signal transduction	-	-	-	gi|473971000|gb|EMS51452.1|/2.4e-149/hypothetical protein TRIUR3_00483 [Triticum urartu]
TraesCS1A02G006200	0	0	0	0	0.05	0	0	0	0.04	0	0	0	0	0	0	0	0	0.02	-	GO:0016021//integral component of membrane	GO:0004672//protein kinase activity;GO:0005524//ATP binding	GO:0006468//protein phosphorylation	gi|475594533|gb|EMT22713.1|/4.2e-185/Putative LRR receptor-like serine/threonine-protein kinase [Aegilops tauschii]
TraesCS1A02G006300	0	0	0	0	0	0	0	0	0	0.12	0	0.04	0	0	0	0	0.02	0	-	GO:0016021//integral component of membrane	GO:0004672//protein kinase activity;GO:0005524//ATP binding	GO:0006468//protein phosphorylation	gi|475594532|gb|EMT22712.1|/1.4e-185/Putative LRR receptor-like serine/threonine-protein kinase [Aegilops tauschii]
TraesCS1A02G006400	0	0	0.11	0.05	0.18	0	0.22	0.27	0.26	0	0	0	0	0	0.06	0.06	0.41	0.09	-	-	-	-	gi|473801973|gb|EMS46599.1|/2.9e-191/hypothetical protein TRIUR3_22568 [Triticum urartu]
TraesCS1A02G006500	0.07	0.09	0.05	0.12	0.14	0.14	0.26	0.18	0.1	0.12	0.07	0.1	0.09	0.36	0.16	0.18	0.31	0.48	-	GO:0016021//integral component of membrane	GO:0004672//protein kinase activity;GO:0005524//ATP binding	GO:0006468//protein phosphorylation	gi|475539904|gb|EMT09506.1|/2.9e-180/Putative LRR receptor-like serine/threonine-protein kinase [Aegilops tauschii]
TraesCS1A02G006800	0	0	0	0	0	0	0	0.02	0	0	0.02	0	0.02	0	0	0	0	0	-	GO:0016021//integral component of membrane	GO:0004672//protein kinase activity;GO:0005524//ATP binding	GO:0006468//protein phosphorylation	gi|475569537|gb|EMT15790.1|/3.7e-184/Putative LRR receptor-like serine/threonine-protein kinase [Aegilops tauschii]
TraesCS1A02G007000	0	0	0	0	0	0	0	0	0	0	0	0	0	0	0	0	0.05	0	-	GO:0016021//integral component of membrane	GO:0004672//protein kinase activity;GO:0005524//ATP binding	GO:0006468//protein phosphorylation	gi|475569537|gb|EMT15790.1|/3.5e-203/Putative LRR receptor-like serine/threonine-protein kinase [Aegilops tauschii]
TraesCS1A02G007500	13.36	12.51	15.71	10.26	5.43	9.33	7.28	7.17	8.06	31.4	24.95	27.7	25.81	11.17	12.24	5.07	4.85	5.12	-	-	GO:0003755//peptidyl-prolyl cis-trans isomerase activity	GO:0000413//protein peptidyl-prolyl isomerization;GO:0006457//protein folding	gi|133741925|gb|ABO37960.1|/3.7e-131/peptidylprolyl isomerase [Triticum aestivum]
TraesCS1A02G007900	1.48	0	0.8	0	0.79	0.77	1.65	0.8	0	3.26	2.2	3.13	4.92	0.84	0	0	0	0.78	-	GO:0016021//integral component of membrane	-	-	gi|721641534|ref|XP_010231875.1|/2.2e-28/PREDICTED: uncharacterized protein LOC104582784 [Brachypodium distachyon]
TraesCS1A02G008100	3.23	3.13	3.89	2.9	2.49	2.42	1.82	2.34	1.87	4.32	4.29	3.89	4.06	3.06	3.39	2.01	1.98	2.12	-	-	GO:0043531//ADP binding	-	gi|82492383|gb|ABB78080.1|/0.0e+00/powdery mildew resistance protein PM3CS [Triticum aestivum]
TraesCS1A02G008200	0.46	1.46	2.91	0.12	0	1.05	0	0	0	0.15	0.18	0.25	0	0	0.37	0	0	0	-	-	GO:0005507//copper ion binding	-	gi|326498539|dbj|BAJ98697.1|/2.0e-65/predicted protein [Hordeum vulgare subsp. vulgare]
TraesCS1A02G008300	0.1	0.04	0.06	0	0.01	0.03	0	0	0	0.19	0.14	0.14	0.17	0	0.08	0.02	0	0.03	-	-	GO:0043531//ADP binding	-	gi|473895771|gb|EMS48967.1|/0.0e+00/Putative disease resistance protein RGA4 [Triticum urartu]
TraesCS1A02G008353	0	0	0	0	0	0	0	0	0	0	0	0	0	0	0	0.07	0	0	ko04626//Plant-pathogen interaction	-	-	-	gi|326507542|dbj|BAK03164.1|/2.8e-110/predicted protein [Hordeum vulgare subsp. vulgare]
TraesCS1A02G009000	3.89	4.39	3.33	0.97	1.91	3.31	1.23	1.1	1.28	6.16	5.17	5.05	5.38	4.1	3.43	1.53	1.5	1.63	ko01100//Metabolic pathways;ko00750//Vitamin B6 metabolism	-	-	-	gi|475622837|gb|EMT31987.1|/1.7e-104/Ankyrin-1 [Aegilops tauschii]//gi|475622837|gb|EMT31987.1|/4.0e-89/Ankyrin-1 [Aegilops tauschii]//gi|475622837|gb|EMT31987.1|/5.0e-153/Ankyrin-1 [Aegilops tauschii]
TraesCS1A02G009100	0.46	3.44	4.63	3.02	0.5	2.23	0.62	0	0	0	0	0	0.19	0.27	0	0.21	0	0.36	-	-	-	-	gi|326498539|dbj|BAJ98697.1|/6.9e-64/predicted protein [Hordeum vulgare subsp. vulgare]
TraesCS1A02G009300	1.11	1.2	1.08	0.76	1.19	1.1	1.21	1.32	1.1	1.51	1.24	1.21	1.63	1.67	1.65	1.18	1.45	1.62	-	-	GO:0043531//ADP binding	-	gi|473892112|gb|EMS48810.1|/0.0e+00/Putative disease resistance protein RGA4 [Triticum urartu]
TraesCS1A02G009320	0.07	0.05	0.11	0.01	0.06	0.01	0	0	0	0.27	0.13	0.13	0.16	0.04	0	0	0.01	0	-	-	GO:0043531//ADP binding	-	gi|134290438|gb|ABO70339.1|/0.0e+00/Pm3b-like disease resistance protein 2Q11 [Triticum aestivum]
TraesCS1A02G009400	0	0	0.02	0	0	0	0	0	0	0	0.02	0	0	0	0	0	0	0	-	-	-	-	gi|473892112|gb|EMS48810.1|/0.0e+00/Putative disease resistance protein RGA4 [Triticum urartu]
TraesCS1A02G009600	0	0.03	0	0	0	0	0	0	0	0	0	0	0	0	0	0	0	0	-	-	-	-	gi|474339391|gb|EMS62610.1|/0.0e+00/Putative disease resistance protein RGA4 [Triticum urartu]
TraesCS1A02G009900	0	0.02	0.04	0	0	0	0	0	0	0	0	0	0	0	0	0	0	0	ko04626//Plant-pathogen interaction	-	GO:0043531//ADP binding	-	gi|324455952|gb|ADY39265.1|/0.0e+00/stripe rust resistance protein YR10 [Triticum aestivum]
TraesCS1A02G010100	0	0.12	0.25	0	0.12	0	0.49	0	0	0	0.02	0	0.24	0	0.27	0	0.24	0.12	-	-	GO:0043531//ADP binding	-	gi|225904230|gb|ACO35260.1|/2.1e-69/Pm3-like disease resistance protein [Triticum aestivum]
TraesCS1A02G010300	3.77	4.53	4.96	2.19	4.42	5.55	3.49	2.92	2.68	4.25	3.68	4.77	5.45	5.26	4.69	3.62	3.23	4.26	-	-	GO:0005507//copper ion binding	-	gi|326498539|dbj|BAJ98697.1|/2.0e-65/predicted protein [Hordeum vulgare subsp. vulgare]
TraesCS1A02G010400	0.15	0.41	0.44	0.03	0.11	0.38	0.11	0.06	0.13	0.46	0.31	0.49	0.39	0.17	0.26	0.06	0.15	0.07	-	-	GO:0043531//ADP binding	-	gi|473892112|gb|EMS48810.1|/0.0e+00/Putative disease resistance protein RGA4 [Triticum urartu]
TraesCS1A02G010700	0	0	0	0.24	0	0	0	0.22	0.36	0	0	0	0	0	0.17	0	0	0	ko03008//Ribosome biogenesis in eukaryotes	GO:0005730//nucleolus;GO:0032040//small-subunit processome	GO:0019843//rRNA binding;GO:0070037//rRNA (pseudouridine) methyltransferase activity	GO:0000462//maturation of SSU-rRNA from tricistronic rRNA transcript (SSU-rRNA, 5.8S rRNA, LSU-rRNA);GO:0070475//rRNA base methylation	gi|474171838|gb|EMS57609.1|/1.4e-46/hypothetical protein TRIUR3_07305 [Triticum urartu]
TraesCS1A02G011100	3.04	2.24	1.65	4.54	1.95	1.59	0.61	0.4	0.58	1.35	2.29	1.57	2.63	1.36	1.68	0.55	0.5	0.41	ko03010//Ribosome	GO:0005763//mitochondrial small ribosomal subunit	GO:0003723//RNA binding;GO:0003735//structural constituent of ribosome	GO:0006354//DNA-templated transcription, elongation;GO:0006412//translation	gi|474055242|gb|EMS53796.1|/6.4e-59/Ribosomal protein S19, mitochondrial [Triticum urartu]
TraesCS1A02G011200	0.57	0.31	0.38	0.05	0.13	0.06	0.24	0.06	0.34	0.19	0.07	0.11	0.12	0.12	0.27	0.26	0.06	0.06	-	-	-	-	gi|326517794|dbj|BAK03815.1|/1.9e-144/predicted protein [Hordeum vulgare subsp. vulgare]//gi|326517794|dbj|BAK03815.1|/4.1e-125/predicted protein [Hordeum vulgare subsp. vulgare]
TraesCS1A02G011300	0	0	0	0	0	0	0	0	0	0	0	0	0	0	0.13	0	0	0.25	-	-	-	-	gi|473907097|gb|EMS49416.1|/6.4e-78/hypothetical protein TRIUR3_08601 [Triticum urartu]
TraesCS1A02G011400	0.21	0.14	0.07	0.2	0.21	0.13	0.21	0.73	0	0.21	0.28	0.35	0.14	0.21	0.08	0.22	0.14	0.28	-	-	-	-	gi|721641520|ref|XP_010231872.1|/3.9e-77/PREDICTED: uncharacterized protein LOC100831231 isoform X1 [Brachypodium distachyon]
TraesCS1A02G011600	5.62	4.53	5.33	1.31	1.67	3.27	2.64	2.94	2.87	14.01	15.23	11.16	12.66	4.5	5.5	3.18	3.02	3.67	-	GO:0016021//integral component of membrane	-	-	gi|474376824|gb|EMS64218.1|/9.2e-22/hypothetical protein TRIUR3_13515 [Triticum urartu]
TraesCS1A02G011800	0.09	0.04	0.22	0.04	0	0	0	0	0	0.28	0.23	0.4	0.21	0.09	0.09	0.09	0	0	-	GO:0016021//integral component of membrane	-	-	gi|326525453|dbj|BAJ88773.1|/1.3e-208/predicted protein [Hordeum vulgare subsp. vulgare]
TraesCS1A02G012000	0.14	0.03	0.11	0.03	0.14	0.03	0.14	0.2	0.13	0.53	0.07	0.04	0.41	0	0.11	0.15	0.1	0.28	-	GO:0016021//integral component of membrane	GO:0004674//protein serine/threonine kinase activity;GO:0005509//calcium ion binding;GO:0005524//ATP binding;GO:0030247//polysaccharide binding	GO:0006468//protein phosphorylation	gi|473736009|gb|EMS45271.1|/0.0e+00/Wall-associated receptor kinase 2 [Triticum urartu]
TraesCS1A02G012100	0	0.1	0	0	0	0	0	0	0	0	0	0.2	0	0	0	0	0	0	-	GO:0016021//integral component of membrane	GO:0004674//protein serine/threonine kinase activity;GO:0005509//calcium ion binding;GO:0005524//ATP binding;GO:0030247//polysaccharide binding	GO:0006468//protein phosphorylation	gi|473736010|gb|EMS45272.1|/1.2e-171/Wall-associated receptor kinase-like 9 [Triticum urartu]
TraesCS1A02G012200	0	0	0	0	0	0.19	0	0	0	0	0	0	0	0.4	0	0	0	0	-	-	-	-	gi|721674997|ref|XP_010237426.1|/8.2e-45/PREDICTED: uncharacterized protein LOC100829235 isoform X1 [Brachypodium distachyon]
TraesCS1A02G012300	0.48	0.25	0.75	0	0.25	0.24	0	0.48	0.48	0	0	0	0	0	0	0.26	0	0	ko01100//Metabolic pathways;ko01110//Biosynthesis of secondary metabolites;ko01230//Biosynthesis of amino acids;ko00260//Glycine, serine and threonine metabolism	GO:0005739//mitochondrion;GO:0009536//plastid	GO:0016740//transferase activity	-	gi|326489031|dbj|BAK01499.1|/1.9e-15/predicted protein [Hordeum vulgare subsp. vulgare]
TraesCS1A02G012400	0.57	0.45	0.92	0.63	0.77	0.85	0.53	0.66	0.43	1.89	1.5	1.1	1.16	0.66	0.96	0.66	0.6	0.76	-	-	-	GO:0044267//cellular protein metabolic process	gi|475594555|gb|EMT22730.1|/1.5e-172/hypothetical protein F775_13800 [Aegilops tauschii]
TraesCS1A02G012500	2.41	2.74	2.39	2.15	2.06	2.31	3.11	3	2.9	3.44	3.33	3.3	3.03	2.83	2.43	2.96	2.79	3.28	-	GO:0005622//intracellular	-	GO:0006886//intracellular protein transport;GO:0016192//vesicle-mediated transport	gi|326512914|dbj|BAK03364.1|/0.0e+00/predicted protein [Hordeum vulgare subsp. vulgare]//gi|944072647|gb|KQK08131.1|/0.0e+00/hypothetical protein BRADI_2g39840 [Brachypodium distachyon]
TraesCS1A02G012600	0	0	0	0	0	0	0	0	0	0	0	0	0	0	0	0	0.08	0	ko01100//Metabolic pathways;ko01110//Biosynthesis of secondary metabolites;ko00940//Phenylpropanoid biosynthesis;ko00500//Starch and sucrose metabolism;ko00460//Cyanoamino acid metabolism	-	-	-	gi|474404331|gb|EMS66324.1|/2.2e-121/Polygalacturonase inhibitor [Triticum urartu]
TraesCS1A02G012900	0.05	0	0	0	0	0	0	0.05	0	0	0	0	0	0	0	0	0	0.05	-	-	GO:0003824//catalytic activity	GO:0008152//metabolic process	gi|474404333|gb|EMS66326.1|/3.4e-133/Fatty acid oxidation complex subunit alpha [Triticum urartu]
TraesCS1A02G013000	0	0.02	0	0	0.02	0	0	0	0	0	0	0	0	0	0	0	0	0	-	-	GO:0043531//ADP binding	-	gi|474404335|gb|EMS66328.1|/0.0e+00/Disease resistance protein RPM1 [Triticum urartu]
TraesCS1A02G013100	0.33	0	0.17	0	0	0	0	0	0	0	0	0	0.17	0.34	0	0	0	0	-	GO:0005634//nucleus	GO:0003677//DNA binding;GO:0046983//protein dimerization activity	GO:0006355//regulation of transcription, DNA-templated	gi|475620688|gb|EMT31207.1|/1.4e-72/Agamous-like MADS-box protein AGL61 [Aegilops tauschii]
TraesCS1A02G013200	709.45	531.12	593.89	478.42	423.45	430.34	197.36	181.16	183.76	452.7	640.26	533.85	616.46	505.09	685.3	342.75	317.02	281.25	-	GO:0016021//integral component of membrane	-	-	gi|475620686|gb|EMT31205.1|/8.7e-306/hypothetical protein F775_05527 [Aegilops tauschii]
TraesCS1A02G013600	0	0	0	0	0	0	0.11	0	0	0	0	0.23	0	0	0	0	0	0	-	-	-	GO:0031640//killing of cells of other organism;GO:0050832//defense response to fungus	gi|22324363|dbj|BAC10287.1|/1.2e-30/defensin [Triticum aestivum]
TraesCS1A02G013700	5.97	5.62	5.97	3.19	3.97	3.2	2.78	2.62	2.17	6.34	7.46	5.01	5.04	5.06	4.01	2.83	3.41	2.84	ko04141//Protein processing in endoplasmic reticulum;ko04120//Ubiquitin mediated proteolysis	-	GO:0004842//ubiquitin-protein transferase activity;GO:0016874//ligase activity;GO:0051087//chaperone binding	GO:0009266//response to temperature stimulus;GO:0009737//response to abscisic acid;GO:0016567//protein ubiquitination	gi|326530296|dbj|BAJ97574.1|/3.0e-153/predicted protein [Hordeum vulgare subsp. vulgare]
TraesCS1A02G013800	2.39	3.19	2.75	1.9	1.06	1.56	0.79	0.92	0.64	3.91	3.05	3.72	3.35	1.88	2	1	1.16	0.86	ko00450//Selenocompound metabolism	GO:0005737//cytoplasm;GO:0005829//cytosol	GO:0030170//pyridoxal phosphate binding;GO:0030732//methionine S-methyltransferase activity	GO:0001887//selenium compound metabolic process;GO:0009058//biosynthetic process;GO:0032259//methylation;GO:0046500//S-adenosylmethionine metabolic process	gi|326528795|dbj|BAJ97419.1|/0.0e+00/predicted protein [Hordeum vulgare subsp. vulgare]//gi|475594548|gb|EMT22723.1|/0.0e+00/Methionine S-methyltransferase [Aegilops tauschii]
TraesCS1A02G013900	0	0	0	0	0.2	0.1	0	0	0	0	0	0	0.1	0	0	0	0.19	0	ko00480//Glutathione metabolism	GO:0005737//cytoplasm	GO:0004364//glutathione transferase activity	GO:0006749//glutathione metabolic process	gi|473996838|gb|EMS52099.1|/4.2e-118/Glutathione S-transferase 1 [Triticum urartu]
TraesCS1A02G014200	0	0.17	0.17	0.08	0.08	0.08	0	0	0	0.17	0.26	0.17	0	0.09	0	0	0.08	0	-	-	-	-	gi|475594555|gb|EMT22730.1|/1.9e-79/hypothetical protein F775_13800 [Aegilops tauschii]
TraesCS1A02G014300	0	0	0	0	0	0	0	0	0	0	0	0	0	0	0	0	0	0.03	ko01100//Metabolic pathways;ko01110//Biosynthesis of secondary metabolites;ko01230//Biosynthesis of amino acids;ko00270//Cysteine and methionine metabolism;ko00450//Selenocompound metabolism	GO:0005886//plasma membrane;GO:0016021//integral component of membrane	GO:0005509//calcium ion binding;GO:0005544//calcium-dependent phospholipid binding	-	gi|475571601|gb|EMT16292.1|/0.0e+00/hypothetical protein F775_12047 [Aegilops tauschii]
TraesCS1A02G014400	0	0.41	0.14	0	0	0.13	0.14	0	0	0	0.14	0	0.13	0.14	0	0.29	0.13	0.27	-	GO:0016021//integral component of membrane	GO:0004674//protein serine/threonine kinase activity;GO:0005524//ATP binding	GO:0006468//protein phosphorylation;GO:0048544//recognition of pollen	gi|475501751|gb|EMT04352.1|/3.1e-116/Putative serine/threonine-protein kinase receptor [Aegilops tauschii]
TraesCS1A02G014500	0	0	0.15	0	0.03	0.06	0.03	0.15	0.06	0.06	0	0.06	0.03	0.03	0.07	0.17	0.09	0.09	-	GO:0016021//integral component of membrane	GO:0004674//protein serine/threonine kinase activity;GO:0005524//ATP binding	GO:0006468//protein phosphorylation;GO:0048544//recognition of pollen	gi|475604847|gb|EMT25859.1|/0.0e+00/Putative serine/threonine-protein kinase receptor [Aegilops tauschii]
TraesCS1A02G015000	0	0	0	0	0	0	0	0	0.03	0	0	0.03	0	0.03	0	0	0.03	0	-	GO:0016021//integral component of membrane	GO:0004674//protein serine/threonine kinase activity;GO:0005524//ATP binding	GO:0006468//protein phosphorylation;GO:0048544//recognition of pollen	gi|475501751|gb|EMT04352.1|/0.0e+00/Putative serine/threonine-protein kinase receptor [Aegilops tauschii]
TraesCS1A02G015100	0	0	0	0.24	0	0	0	0.12	0	0	0.06	0	0	0	0	0	0	0.12	-	GO:0009507//chloroplast	GO:0031072//heat shock protein binding;GO:0051082//unfolded protein binding	GO:0000023//maltose metabolic process;GO:0019252//starch biosynthetic process	gi|357135055|ref|XP_003569127.1|/2.7e-41/PREDICTED: protein EMBRYO SAC DEVELOPMENT ARREST 3, chloroplastic [Brachypodium distachyon]
TraesCS1A02G015200	2.66	3.28	3.09	1.69	1.45	2.6	0.83	0.97	1.21	4.44	2.73	3.71	3.4	2.88	1.89	1.5	1.35	0.94	-	-	-	-	gi|326528767|dbj|BAJ97405.1|/3.4e-294/predicted protein [Hordeum vulgare subsp. vulgare]//gi|326528767|dbj|BAJ97405.1|/3.6e-296/predicted protein [Hordeum vulgare subsp. vulgare]
TraesCS1A02G015300	15.21	21.16	16.48	19.4	11.05	13.94	33.99	29.47	35.02	20.45	13.35	17.07	20.12	16.62	8.18	26.5	25.81	23.86	-	GO:0005789//endoplasmic reticulum membrane;GO:0005886//plasma membrane;GO:0032588//trans-Golgi network membrane	GO:0005525//GTP binding;GO:0030742//GTP-dependent protein binding;GO:0080115//myosin XI tail binding	GO:0006888//ER to Golgi vesicle-mediated transport;GO:0007264//small GTPase mediated signal transduction	gi|326510941|dbj|BAJ91818.1|/6.3e-108/predicted protein [Hordeum vulgare subsp. vulgare]
TraesCS1A02G015400	0.24	0.61	0.65	0.65	0.08	0.08	0	0.24	0.16	0.54	0.34	0.88	0.32	0.5	0.36	0.35	0	0.08	ko04144//Endocytosis	GO:0005768//endosome;GO:0005829//cytosol;GO:0005886//plasma membrane;GO:0009504//cell plate	GO:0005525//GTP binding	GO:0000911//cytokinesis by cell plate formation;GO:0007264//small GTPase mediated signal transduction	gi|473937130|gb|EMS50200.1|/6.7e-119/Ras-related protein RABA2a [Triticum urartu]
TraesCS1A02G015900	0	0.02	0.05	0.11	0.02	0.13	0.54	0.58	0.44	0.09	0.09	0.07	0.04	0.07	0	0.12	0.25	0.11	-	GO:0016021//integral component of membrane	GO:0004674//protein serine/threonine kinase activity;GO:0005524//ATP binding	GO:0006468//protein phosphorylation;GO:0048544//recognition of pollen	gi|510946921|gb|AGN53445.1|/0.0e+00/stress-induced receptor-like kinase A1du [Triticum turgidum subsp. durum]
TraesCS1A02G016000	0	0	0	0	0	0	0	0	0.08	0	0	0	0.05	0.03	0	0	0.05	0	-	GO:0016021//integral component of membrane	GO:0004674//protein serine/threonine kinase activity;GO:0005524//ATP binding	GO:0006468//protein phosphorylation;GO:0048544//recognition of pollen	gi|475610137|gb|EMT27635.1|/0.0e+00/Putative serine/threonine-protein kinase receptor [Aegilops tauschii]
TraesCS1A02G016100	0.03	0	0.03	0	0	0	0.03	0	0	0	0	0	0	0	0.03	0	0	0	-	GO:0016021//integral component of membrane	GO:0004674//protein serine/threonine kinase activity;GO:0005524//ATP binding	GO:0006468//protein phosphorylation;GO:0048544//recognition of pollen	gi|475610137|gb|EMT27635.1|/0.0e+00/Putative serine/threonine-protein kinase receptor [Aegilops tauschii]
TraesCS1A02G016200	0.53	0.83	0.61	0.28	0.36	0.51	0.47	0.21	0.3	1.24	0.45	0.9	0.65	0.59	0.29	0.24	0.38	0.38	ko04626//Plant-pathogen interaction	-	GO:0043531//ADP binding	-	gi|475536173|gb|EMT08876.1|/0.0e+00/Disease resistance protein RPM1 [Aegilops tauschii]
TraesCS1A02G016203	0.47	0.27	0.25	0.18	0.3	0.33	0.13	0.24	0.11	0.74	0.49	0.6	0.87	0.38	0.31	0.47	0.39	0.41	ko04626//Plant-pathogen interaction	-	GO:0043531//ADP binding	-	gi|475559480|gb|EMT13350.1|/2.1e-74/Disease resistance protein RPM1 [Aegilops tauschii]
TraesCS1A02G016400	0	0	0	0.02	0	0	0	0	0	0.02	0	0	0.06	0	0	0.04	0	0.02	ko04626//Plant-pathogen interaction	-	GO:0043531//ADP binding	-	gi|475611866|gb|EMT28237.1|/0.0e+00/Disease resistance protein RPM1 [Aegilops tauschii]
TraesCS1A02G016800	0	0	0.09	0	0	0	0	0.08	0.08	0	0.17	0	0	0	0.19	0	0	0.09	ko00480//Glutathione metabolism	GO:0005737//cytoplasm	GO:0004364//glutathione transferase activity	GO:0006749//glutathione metabolic process;GO:0009407//toxin catabolic process	gi|475536171|gb|EMT08874.1|/2.8e-107/hypothetical protein F775_30884 [Aegilops tauschii]
TraesCS1A02G016900	21.11	22.21	22.38	12.81	11.55	12.82	16.06	13.61	18.23	15.98	18.06	16.95	20.44	19.11	11.77	21.99	20.96	20.69	ko01100//Metabolic pathways;ko01110//Biosynthesis of secondary metabolites;ko00564//Glycerophospholipid metabolism;ko04070//Phosphatidylinositol signaling system	GO:0005789//endoplasmic reticulum membrane;GO:0016021//integral component of membrane	GO:0004605//phosphatidate cytidylyltransferase activity	GO:0006655//phosphatidylglycerol biosynthetic process;GO:0016024//CDP-diacylglycerol biosynthetic process	gi|326488785|dbj|BAJ98004.1|/4.3e-247/predicted protein [Hordeum vulgare subsp. vulgare]//gi|326488785|dbj|BAJ98004.1|/9.6e-172/predicted protein [Hordeum vulgare subsp. vulgare]//gi|475559477|gb|EMT13347.1|/1.9e-234/Phosphatidate cytidylyltransferase [Aegilops tauschii]
TraesCS1A02G017000	1.38	0.85	0.64	0.58	0.32	0.57	0.37	0.36	0.5	2.65	1.93	1.5	1.11	0.73	0.64	0.52	0.26	0.5	ko03013//RNA transport;ko03015//mRNA surveillance pathway	GO:0009536//plastid	GO:0000166//nucleotide binding;GO:0003676//nucleic acid binding	-	gi|474344101|gb|EMS62795.1|/1.2e-86/RNA-binding protein with serine-rich domain 1-A [Triticum urartu]
TraesCS1A02G017200	0	0.03	0	0	0	0	0	0.06	0	0	0	0.03	0.06	0	0	0.03	0	0	-	GO:0005886//plasma membrane;GO:0016021//integral component of membrane	GO:0004674//protein serine/threonine kinase activity;GO:0005524//ATP binding	GO:0006468//protein phosphorylation;GO:0048544//recognition of pollen	gi|475563630|gb|EMT14318.1|/0.0e+00/Putative receptor protein kinase ZmPK1 [Aegilops tauschii]
TraesCS1A02G017300	0	0	0.09	0	0	0	0	0	0	0	0.09	0	0	0	0	0	0	0	ko00480//Glutathione metabolism	-	GO:0016740//transferase activity	-	gi|474344099|gb|EMS62793.1|/6.9e-127/putative glutathione S-transferase GSTU6 [Triticum urartu]
TraesCS1A02G017900	0.11	0	0.13	0.04	0	0.04	0	0.04	0	0.41	0.12	0.35	0.11	0.16	0.12	0	0.07	0.04	-	GO:0016021//integral component of membrane	GO:0004674//protein serine/threonine kinase activity;GO:0005524//ATP binding;GO:0030247//polysaccharide binding	GO:0006468//protein phosphorylation	gi|326516936|dbj|BAJ96460.1|/0.0e+00/predicted protein [Hordeum vulgare subsp. vulgare]
TraesCS1A02G018000	0	0	0	0.04	0	0	0.04	0	0	0	0	0	0	0	0	0	0	0	-	GO:0005886//plasma membrane;GO:0016021//integral component of membrane	GO:0004674//protein serine/threonine kinase activity;GO:0005524//ATP binding	GO:0006468//protein phosphorylation	gi|82582805|gb|ABB84340.1|/0.0e+00/resistance-related receptor-like kinase [Triticum aestivum]
TraesCS1A02G018100	0	0	0	0.03	0.03	0	0.03	0.06	0.22	0	0	0	0	0.03	0	0.12	0.14	0.12	-	GO:0016021//integral component of membrane	GO:0004674//protein serine/threonine kinase activity;GO:0005524//ATP binding	GO:0006468//protein phosphorylation;GO:0048544//recognition of pollen	gi|475610137|gb|EMT27635.1|/0.0e+00/Putative serine/threonine-protein kinase receptor [Aegilops tauschii]
TraesCS1A02G018300	0	0.07	0	0	0.07	0	0	0.06	0.13	0	0.14	0.07	0.07	0	0	0.07	0	0.07	ko00970//Aminoacyl-tRNA biosynthesis	-	-	-	gi|475536170|gb|EMT08873.1|/3.3e-95/hypothetical protein F775_30883 [Aegilops tauschii]
TraesCS1A02G018400	0.23	0.21	0.23	0.12	0.04	0.06	0	0.02	0.02	0.28	0.24	0.3	0.19	0.02	0.09	0.05	0.08	0	ko04626//Plant-pathogen interaction	-	GO:0043531//ADP binding	-	gi|13377497|gb|AAK20736.1|/0.0e+00/LRR19 [Triticum aestivum]
TraesCS1A02G018500	0.18	0.12	0.12	0.14	0.03	0.12	0.03	0	0	0.29	0.1	0.28	0.12	0.1	0.06	0.06	0.07	0.06	-	GO:0016021//integral component of membrane	GO:0004674//protein serine/threonine kinase activity;GO:0005524//ATP binding;GO:0030247//polysaccharide binding	GO:0006468//protein phosphorylation	gi|475553140|gb|EMT11930.1|/0.0e+00/Putative receptor-like protein kinase [Aegilops tauschii]
TraesCS1A02G018600	0	0.08	0	0.04	0	0.08	0	0	0	0	0	0.04	0.04	0	0.05	0	0	0.04	-	GO:0005886//plasma membrane;GO:0016021//integral component of membrane	GO:0004674//protein serine/threonine kinase activity;GO:0005524//ATP binding	GO:0006468//protein phosphorylation	gi|75319119|sp|P93604.1|LRK10_WHEAT/0.0e+00/RecName: Full=Rust resistance kinase Lr10; AltName: Full=Probable receptor-like serine/threonine-protein kinase LRK10; Flags: Precursor
TraesCS1A02G018700	14.92	10.85	11.56	6.59	2.92	4.35	1.21	0.64	0.88	12.5	19.39	14.61	17.79	7.16	11.55	0.6	1.24	0.32	-	-	-	-	gi|475553142|gb|EMT11932.1|/2.5e-236/hypothetical protein F775_17406 [Aegilops tauschii]
TraesCS1A02G018800	0.32	0.09	0.16	0.03	0.16	0.19	0.19	0.12	0.03	0.28	0.23	0.13	0.15	0.16	0.24	0.3	0.06	0.1	ko03013//RNA transport	GO:0016021//integral component of membrane	-	-	gi|474002153|gb|EMS52263.1|/0.0e+00/hypothetical protein TRIUR3_01524 [Triticum urartu]
TraesCS1A02G018900	2.8	3.47	3.14	2.15	1.67	2.58	2.36	2.4	1.91	5.82	5.23	4.91	3.36	2.69	2.92	2.79	3.07	2.44	-	-	GO:0003676//nucleic acid binding;GO:0046872//metal ion binding	-	gi|475553144|gb|EMT11934.1|/1.8e-132/Putative zinc finger protein [Aegilops tauschii]
TraesCS1A02G019000	30.71	23.34	24.64	34.62	16.43	17.77	17.03	19.39	21.11	27.5	22.93	25.95	24.81	18.83	19.98	13.57	14.02	15.14	ko01100//Metabolic pathways;ko00190//Oxidative phosphorylation;ko04145//Phagosome	GO:0000220//vacuolar proton-transporting V-type ATPase, V0 domain;GO:0016021//integral component of membrane	GO:0046961//proton-transporting ATPase activity, rotational mechanism	GO:0007035//vacuolar acidification;GO:0015991//ATP hydrolysis coupled proton transport	gi|357135043|ref|XP_003569121.1|/1.5e-70/PREDICTED: V-type proton ATPase 16 kDa proteolipid subunit [Brachypodium distachyon]
TraesCS1A02G019100	0.31	0	0.47	0.77	0.16	0	0	0	0	0.17	0	0	0	0	0	0	0	0	-	-	-	-	gi|669028308|emb|CDM82065.1|/1.0e-141/unnamed protein product [Triticum aestivum]
TraesCS1A02G019200	1.86	3.64	2.58	3.11	1.44	2.77	1.82	1.86	2.45	3.11	1.7	2.22	3.28	2.41	2.31	1.37	1.8	1.71	-	-	-	-	gi|474002154|gb|EMS52264.1|/2.1e-230/Nuclear inhibitor of protein phosphatase 1 [Triticum urartu]
TraesCS1A02G019300	0	0	0	0.06	0	0	0	0	0	0	0	0	0	0	0	0	0	0	-	-	GO:0003676//nucleic acid binding;GO:0008408//3'-5' exonuclease activity	GO:0090305//nucleic acid phosphodiester bond hydrolysis	gi|669027296|emb|CDM80608.1|/5.4e-128/unnamed protein product [Triticum aestivum]
TraesCS1A02G019500	0.06	0	0.06	0	0	0	0	0	0	0	0	0.12	0	0	0	0.06	0.06	0	ko01100//Metabolic pathways;ko01110//Biosynthesis of secondary metabolites;ko00942//Anthocyanin biosynthesis	GO:0043231//intracellular membrane-bounded organelle	GO:0080043//quercetin 3-O-glucosyltransferase activity;GO:0080044//quercetin 7-O-glucosyltransferase activity	GO:0009813//flavonoid biosynthetic process;GO:0052696//flavonoid glucuronidation	gi|475570323|gb|EMT15997.1|/5.7e-205/Anthocyanidin 3-O-glucosyltransferase [Aegilops tauschii]
TraesCS1A02G020153	0	0	0	0	0	0	0	0	0	0	0	0	0.18	0	0	0	0	0	ko04626//Plant-pathogen interaction	-	GO:0043531//ADP binding	-	gi|15088546|gb|AAK84082.1|AF326781_3/8.8e-50/putative resistance protein [Triticum monococcum]
TraesCS1A02G020300	0.16	0.16	0.16	0.16	0.12	0	0	0	0	0	0.08	0	0	0	0	0.17	0	0	-	-	GO:0046872//metal ion binding	-	gi|474287472|gb|EMS61170.1|/7.7e-46/hypothetical protein TRIUR3_04358 [Triticum urartu]
TraesCS1A02G020400	0.31	0.61	0.27	0.46	0.12	0.17	0.06	0.04	0.07	0.73	0.38	0.69	0.57	0.3	0.08	0.06	0.06	0.04	-	-	GO:0016874//ligase activity;GO:0046872//metal ion binding	-	gi|58533120|gb|AAW78916.1|/0.0e+00/putative chromosome condensation factor [Triticum aestivum]
TraesCS1A02G020500	24.77	33	29.79	32.64	27.69	34.6	37.12	37.25	39.72	29.96	19.37	25.36	24.79	35.45	23.28	34.4	33.67	34.71	-	GO:0005884//actin filament	GO:0003774//motor activity;GO:0005200//structural constituent of cytoskeleton;GO:0005524//ATP binding	-	gi|960470040|ref|XP_014754925.1|/1.5e-214/PREDICTED: actin-97 [Brachypodium distachyon]//gi|960470040|ref|XP_014754925.1|/4.3e-219/PREDICTED: actin-97 [Brachypodium distachyon]
TraesCS1A02G020600	5.64	3.76	5.41	2.13	2.39	3.23	2.14	2.69	2.25	12.68	9.51	9.51	10.33	2.92	3.16	2.29	2.54	2.46	-	GO:0005739//mitochondrion	-	-	gi|474287475|gb|EMS61173.1|/5.5e-106/Chaperone protein DnaJ [Triticum urartu]
TraesCS1A02G020700	76.78	92.55	75.2	93.97	53.33	64.49	14.54	14.09	15.61	46.14	61.82	51.51	71.16	71.02	78.04	16.7	23.36	17.53	-	GO:0016021//integral component of membrane	GO:0042578//phosphoric ester hydrolase activity	-	gi|474287476|gb|EMS61174.1|/0.0e+00/Phosphatidylinositide phosphatase SAC1 [Triticum urartu]
TraesCS1A02G020900	0	0	0	0	0	0	0	0	0	0	0	0	0	0	0	0.79	0	0.37	-	-	-	-	gi|473915206|gb|EMS49717.1|/2.0e-57/hypothetical protein TRIUR3_15018 [Triticum urartu]
TraesCS1A02G021100	0.14	0.38	0.29	0.23	0.14	0.14	0.53	0.32	0.27	0.15	0.2	0.49	0.09	0.05	0	0.26	0	0.23	ko00944//Flavone and flavonol biosynthesis;ko00943//Isoflavonoid biosynthesis	-	GO:0016747//transferase activity, transferring acyl groups other than amino-acyl groups	-	gi|326499878|dbj|BAJ90774.1|/2.2e-209/predicted protein [Hordeum vulgare subsp. vulgare]
TraesCS1A02G021200	0	0	0	0	0	0	0.03	0.03	0	0	0	0	0	0	0	0	0	0	-	GO:0005886//plasma membrane;GO:0016021//integral component of membrane	GO:0008381//mechanically-gated ion channel activity	GO:0006820//anion transport;GO:0034220//ion transmembrane transport	gi|357136945|ref|XP_003570063.1|/1.4e-285/PREDICTED: mechanosensitive ion channel protein 6-like [Brachypodium distachyon]
TraesCS1A02G021400	0	0	0	0	1.01	0	1.04	2.5	5.47	0	0	0	0	0	0	4.78	2.47	0	-	GO:0005576//extracellular region	GO:0004867//serine-type endopeptidase inhibitor activity	GO:0010951//negative regulation of endopeptidase activity	gi|474264828|gb|EMS60660.1|/6.3e-44/Bowman-Birk type trypsin inhibitor [Triticum urartu]
TraesCS1A02G021700	0	0	0.03	0	0	0	0	0	0	0.2	0.03	0.05	0.1	0	0.02	0	0	0	ko04626//Plant-pathogen interaction	-	GO:0043531//ADP binding	-	gi|473799571|gb|EMS46571.1|/0.0e+00/Disease resistance protein RPM1 [Triticum urartu]
TraesCS1A02G021800	0	0	0.05	0	0.02	0	0	0	0	0	0	0.02	0	0	0	0	0	0	ko04626//Plant-pathogen interaction	-	GO:0043531//ADP binding	-	gi|473799571|gb|EMS46571.1|/0.0e+00/Disease resistance protein RPM1 [Triticum urartu]
TraesCS1A02G022500	6.31	6.94	6.54	6.08	5.12	5.05	6.52	6.02	5.01	8.52	6.65	7.95	8.31	6.33	5.66	5.44	7.71	6.44	-	-	-	-	gi|474206592|gb|EMS58702.1|/7.4e-233/hypothetical protein TRIUR3_07427 [Triticum urartu]
TraesCS1A02G022600	0	0	0	0	0	0	0	0	0	0	0	0	0.37	0	0	0	0	0	ko04141//Protein processing in endoplasmic reticulum;ko04145//Phagosome;ko03060//Protein export	GO:0005622//intracellular;GO:0016021//integral component of membrane	GO:0015450//P-P-bond-hydrolysis-driven protein transmembrane transporter activity	GO:0006605//protein targeting;GO:0071806//protein transmembrane transport	gi|474220876|gb|EMS59261.1|/1.9e-33/Protein transport protein Sec61 subunit gamma [Triticum urartu]
TraesCS1A02G022900	0.91	0.86	0.84	0.67	0.41	0.78	0.11	0.1	0.2	0.88	1.95	1.06	1.04	0.64	1.12	0.68	0.36	0.42	-	-	-	-	gi|475488627|gb|EMT03376.1|/7.6e-56/hypothetical protein F775_17848 [Aegilops tauschii]
TraesCS1A02G023200	0	0	0	0	0	0	0	0	0	0	0	0	0.12	0	0	0	0	0.12	-	-	GO:0016740//transferase activity	-	gi|326516124|dbj|BAJ88085.1|/5.0e-134/predicted protein [Hordeum vulgare subsp. vulgare]
TraesCS1A02G023205	0	0	0	0	0	0	0	0	0	0.05	0	0	0	0	0	0.05	0	0	-	-	-	-	gi|836023711|ref|XP_004987018.2|/3.1e-210/PREDICTED: pentatricopeptide repeat-containing protein At3g51320 [Setaria italica]
TraesCS1A02G023400	1.07	1.19	1.26	1.41	1.09	1.34	1.69	1.79	1.34	1.19	0.89	1.06	0.83	1.33	0.9	1.3	1.56	1.59	-	-	-	-	gi|326511930|dbj|BAJ95946.1|/0.0e+00/predicted protein, partial [Hordeum vulgare subsp. vulgare]
TraesCS1A02G023500	0	0	0	0	0	0.02	0	0	0	0	0	0	0	0	0	0	0	0	-	-	-	-	gi|475542265|gb|EMT09932.1|/0.0e+00/Putative disease resistance protein [Aegilops tauschii]
TraesCS1A02G023700	0	0	0	0	0	0	0	0	0	0	0	0	0	0	0	0.11	0	0.1	-	-	-	-	gi|475343019|gb|EMT00376.1|/4.2e-75/hypothetical protein F775_43932 [Aegilops tauschii]
TraesCS1A02G023800	3.23	4.01	3.13	2.1	2.09	2.39	2.04	2.31	2.46	4.88	4.39	4.49	3.72	2.97	2.31	1.67	2.23	2.22	-	GO:0005622//intracellular;GO:0012505//endomembrane system	GO:0005096//GTPase activator activity;GO:0017137//Rab GTPase binding	GO:0006886//intracellular protein transport;GO:0030048//actin filament-based movement;GO:0031338//regulation of vesicle fusion;GO:0051646//mitochondrion localization;GO:0060151//peroxisome localization;GO:0090630//activation of GTPase activity	gi|326489889|dbj|BAJ94018.1|/6.4e-229/predicted protein [Hordeum vulgare subsp. vulgare]//gi|326489889|dbj|BAJ94018.1|/9.2e-239/predicted protein [Hordeum vulgare subsp. vulgare]
TraesCS1A02G024000	0.06	0.17	0.06	0.05	0.11	0.05	0.06	0	0	0.17	0.11	0.29	0.05	0	0.12	0.12	0	0	-	-	-	-	gi|473780977|gb|EMS46061.1|/1.2e-151/hypothetical protein TRIUR3_04039 [Triticum urartu]
TraesCS1A02G024100	0.03	0.16	0.03	0.11	0.03	0	0.17	0.05	0.05	0.03	0	0.09	0	0	0	0.18	0.3	0.28	ko01100//Metabolic pathways;ko00052//Galactose metabolism;ko00600//Sphingolipid metabolism;ko00511//Other glycan degradation;ko00531//Glycosaminoglycan degradation;ko00604//Glycosphingolipid biosynthesis - ganglio series	GO:0005618//cell wall;GO:0005773//vacuole;GO:0048046//apoplast	GO:0004565//beta-galactosidase activity;GO:0030246//carbohydrate binding	GO:0005975//carbohydrate metabolic process	gi|326520505|dbj|BAK07511.1|/0.0e+00/predicted protein [Hordeum vulgare subsp. vulgare]
TraesCS1A02G024200	0.62	0.75	1.25	4.11	0.51	0.26	0.04	0.04	0.04	0	0	0	0	0	0.05	0	0	0	-	-	-	-	gi|475507280|gb|EMT04927.1|/4.5e-210/hypothetical protein F775_32774 [Aegilops tauschii]//gi|475507280|gb|EMT04927.1|/8.1e-204/hypothetical protein F775_32774 [Aegilops tauschii]
TraesCS1A02G024300	9.74	7.44	8.41	5.08	5.38	6.36	3.16	2.72	2.67	17.52	12.43	15.05	12.14	7.72	6.03	4.38	4.35	3.58	-	-	-	-	gi|474088861|gb|EMS54785.1|/9.4e-147/hypothetical protein TRIUR3_27210 [Triticum urartu]
TraesCS1A02G024400	0	0	0	0.05	0.04	0	0	0	0	0	0	0	0	0	0.03	0	0	0	ko04626//Plant-pathogen interaction	GO:0016021//integral component of membrane	GO:0004674//protein serine/threonine kinase activity;GO:0005524//ATP binding	GO:0006468//protein phosphorylation	gi|475614998|gb|EMT29293.1|/2.3e-165/Putative LRR receptor-like serine/threonine-protein kinase [Aegilops tauschii]//gi|475614998|gb|EMT29293.1|/4.2e-211/Putative LRR receptor-like serine/threonine-protein kinase [Aegilops tauschii]
TraesCS1A02G024500	10.99	6.96	8.92	4.89	2.53	2.64	4.18	4.41	4.24	21.29	19.53	17.95	13.53	7.33	6.37	3.98	4.7	4.65	ko03022//Basal transcription factors	GO:0005672//transcription factor TFIIA complex;GO:0016021//integral component of membrane	GO:0003743//translation initiation factor activity	GO:0006367//transcription initiation from RNA polymerase II promoter;GO:0006413//translational initiation	gi|474365383|gb|EMS63437.1|/4.2e-74/Transcription initiation factor IIA subunit 2 [Triticum urartu]
TraesCS1A02G024600	0.08	0	0.08	0	0	0	0.08	0.16	0	0	0	0	0	0.08	0	0.09	0	0.17	-	-	-	-	gi|475614996|gb|EMT29291.1|/7.7e-93/hypothetical protein F775_16233 [Aegilops tauschii]
TraesCS1A02G024700	0.96	1.04	1.3	0.44	0.43	0.17	0.12	0.09	0.22	3.35	1.69	2.75	2.07	0.72	0.54	0.15	0.5	0.37	-	-	GO:0003723//RNA binding;GO:0009982//pseudouridine synthase activity	GO:0001522//pseudouridine synthesis;GO:0006396//RNA processing;GO:0019288//isopentenyl diphosphate biosynthetic process, methylerythritol 4-phosphate pathway	gi|960469095|ref|XP_010233401.2|/7.9e-229/PREDICTED: uncharacterized protein LOC104583266 isoform X1 [Brachypodium distachyon]
TraesCS1A02G025100	4.37	3.47	5.61	1.31	1.01	1.08	0.39	0.36	0.03	13.6	12.37	9.98	8.98	2.12	2.78	0.36	0.89	0.6	ko03010//Ribosome	GO:0005762//mitochondrial large ribosomal subunit	GO:0003735//structural constituent of ribosome	GO:0006412//translation	gi|473777678|gb|EMS46004.1|/1.1e-151/50S ribosomal protein L22 [Triticum urartu]//gi|473777678|gb|EMS46004.1|/2.1e-127/50S ribosomal protein L22 [Triticum urartu]
TraesCS1A02G025200	12.03	8.78	9.81	13.88	21.71	14.13	18.01	17.61	17.46	10.57	10.38	10.46	12.25	12.76	12.95	16.15	17.61	16.93	ko03013//RNA transport	GO:0016021//integral component of membrane	-	-	gi|326514064|dbj|BAJ92182.1|/2.0e-235/predicted protein [Hordeum vulgare subsp. vulgare]
TraesCS1A02G025500	0.02	0	0.02	0.02	0.05	0	0	0	0	0	0	0	0	0	0	0.03	0.05	0.02	ko04626//Plant-pathogen interaction	-	GO:0043531//ADP binding	-	gi|473886552|gb|EMS48158.1|/0.0e+00/Disease resistance protein RPM1 [Triticum urartu]
TraesCS1A02G025600	0.36	0.52	0.99	1.07	0.73	0.77	4.01	3.71	4.26	0.89	0.53	0.84	0.79	1.69	1.13	8.64	6.24	5.83	ko04626//Plant-pathogen interaction	-	GO:0043531//ADP binding	-	gi|473886552|gb|EMS48158.1|/0.0e+00/Disease resistance protein RPM1 [Triticum urartu]
TraesCS1A02G025700	0.64	0.93	0.92	0.85	1.23	1.07	1.04	1.09	0.84	1.37	1.08	1.36	0.72	0.87	1.11	1.23	1.3	0.74	ko01100//Metabolic pathways;ko01110//Biosynthesis of secondary metabolites;ko01230//Biosynthesis of amino acids;ko00260//Glycine, serine and threonine metabolism;ko00400//Phenylalanine, tyrosine and tryptophan biosynthesis	-	GO:0008270//zinc ion binding	GO:0048451//petal formation;GO:0048453//sepal formation	gi|475548340|gb|EMT11059.1|/0.0e+00/hypothetical protein F775_08253 [Aegilops tauschii]
TraesCS1A02G025900	2.81	2.76	2.93	1.54	1.37	1.97	1.55	1.49	1.45	7.49	5.96	5.46	5.78	2.81	2.11	1.47	1.53	1.58	-	-	GO:0004672//protein kinase activity;GO:0005524//ATP binding	GO:0006468//protein phosphorylation	gi|473886555|gb|EMS48161.1|/2.3e-310/putative serine/threonine-protein kinase WNK2 [Triticum urartu]//gi|473886555|gb|EMS48161.1|/5.1e-312/putative serine/threonine-protein kinase WNK2 [Triticum urartu]
TraesCS1A02G026000	0.06	0	0	0.05	0	0	0	0	0	0.11	0.06	0.11	0	0	0	0	0	0	-	GO:0016020//membrane	-	-	gi|1002268336|ref|XP_015638483.1|/7.5e-105/PREDICTED: uncharacterized protein LOC4337580 [Oryza sativa Japonica Group]
TraesCS1A02G026100	0.31	0.82	0	0.3	0.41	0	0	0.3	0.1	1.04	1.15	0.95	0.51	0.21	0.34	0.33	0.1	0.2	-	GO:0016020//membrane	-	-	gi|475548342|gb|EMT11061.1|/3.5e-45/hypothetical protein F775_22642 [Aegilops tauschii]
TraesCS1A02G026200	0.08	0.02	0.5	0.24	0.08	0.06	0.78	0.89	0.73	0.13	0.02	0.13	0.06	0.23	0.09	1.09	0.78	0.78	ko04626//Plant-pathogen interaction	-	GO:0043531//ADP binding	-	gi|474277337|gb|EMS61126.1|/5.7e-225/Disease resistance protein RPM1 [Triticum urartu]
TraesCS1A02G026300	0.26	0.19	0.15	0.13	0.24	0.13	0.04	0.04	0.04	0.13	0.18	0.11	0.08	0.09	0.05	0.02	0.04	0.11	ko04626//Plant-pathogen interaction	-	GO:0043531//ADP binding	-	gi|473762578|gb|EMS45849.1|/2.3e-160/Disease resistance protein RPP13 [Triticum urartu]
TraesCS1A02G026400	0.41	0.69	0.59	0.59	0.51	0.51	0.2	0.13	0.22	0.36	0.35	0.58	0.43	0.85	0.54	0.22	0.29	0.36	ko04626//Plant-pathogen interaction	-	GO:0043531//ADP binding	-	gi|473940072|gb|EMS50303.1|/0.0e+00/Disease resistance protein RPP13 [Triticum urartu]
TraesCS1A02G026900	1.16	0.87	0.98	0.44	0.29	0.47	0.29	0.66	0.37	0.59	1.02	0.8	0.77	0.79	1.6	0.73	1.25	0.68	-	-	-	-	gi|944069976|gb|KQK05460.1|/3.0e-26/hypothetical protein BRADI_2g20165 [Brachypodium distachyon]
TraesCS1A02G027000	0.59	0.31	0.62	0.08	0.13	0.14	0.05	0	0	0.16	0.28	0.5	0.41	0.08	0.24	0.08	0	0.05	-	GO:0016021//integral component of membrane	-	-	gi|475548342|gb|EMT11061.1|/0.0e+00/hypothetical protein F775_22642 [Aegilops tauschii]
TraesCS1A02G027100	0	0	0	0	0	0	0	0	0	0	0	0	0	0	0	0.06	0	0	-	GO:0019028//viral capsid	GO:0005507//copper ion binding;GO:0016722//oxidoreductase activity, oxidizing metal ions	GO:0055114//oxidation-reduction process	gi|669030449|emb|CDM84978.1|/5.9e-221/unnamed protein product [Triticum aestivum]
TraesCS1A02G027200	6.57	5.87	6.34	2.23	3.15	2.06	1.48	1.73	2.61	12.11	9.43	10.95	9.87	5.51	3.91	2.6	1.65	3.05	ko03420//Nucleotide excision repair;ko03022//Basal transcription factors	GO:0000439//core TFIIH complex	-	GO:0006289//nucleotide-excision repair;GO:0006355//regulation of transcription, DNA-templated	gi|475565124|gb|EMT14713.1|/3.9e-33/General transcription factor IIH subunit 5 [Aegilops tauschii]
TraesCS1A02G027300	0	0	0	0	0	0	0.06	0	0	0	0	0.06	0	0	0	0	0	0	ko03420//Nucleotide excision repair;ko03022//Basal transcription factors	GO:0005615//extracellular space;GO:0005764//lysosome	GO:0004197//cysteine-type endopeptidase activity	GO:0051603//proteolysis involved in cellular protein catabolic process	gi|475565123|gb|EMT14712.1|/7.8e-199/Xylem cysteine proteinase 1 [Aegilops tauschii]
TraesCS1A02G027500	2.74	3.27	5.04	1.88	1.76	1.6	1.78	1.89	1.06	6.17	3.7	6.32	5.06	3.28	2.25	1.73	1.86	1.26	-	-	-	-	gi|474156675|gb|EMS57126.1|/6.0e-175/hypothetical protein TRIUR3_10793 [Triticum urartu]
TraesCS1A02G027600	0.88	1.15	1.09	0.83	0.59	0.84	0.56	0.26	0.61	2.28	1.27	1.69	1.53	0.98	0.76	0.57	0.47	0.61	-	GO:0005622//intracellular	GO:0003746//translation elongation factor activity;GO:0003924//GTPase activity;GO:0005525//GTP binding	GO:0006414//translational elongation	gi|475525579|gb|EMT07178.1|/0.0e+00/Elongation factor 2 [Aegilops tauschii]
TraesCS1A02G027700	1.1	2.51	2.8	0.9	1.61	0.67	1.22	1.14	1.46	9.41	3.61	5.69	5.42	1.03	1.48	1.42	1.86	0.95	-	-	-	-	gi|474156674|gb|EMS57125.1|/2.2e-191/hypothetical protein TRIUR3_10792 [Triticum urartu]
TraesCS1A02G027800	0.54	0.8	0.53	0.65	0.59	0.21	0.38	0.43	0.28	2.4	2.79	2.14	2.01	0.64	0.51	0.54	0.73	0.61	-	-	-	-	gi|474156675|gb|EMS57126.1|/2.4e-187/hypothetical protein TRIUR3_10793 [Triticum urartu]
TraesCS1A02G027900	0	0.16	0.15	0	0	0	0	0.15	0	0	0	0	0	0	0	0	0	0	-	-	-	-	gi|475525580|gb|EMT07179.1|/3.8e-89/hypothetical protein F775_17524 [Aegilops tauschii]
TraesCS1A02G028000	0.27	0.19	0.19	0.09	0	0	0	0	0	0.65	0.46	0.19	0.18	0	0	0	0	0	-	-	-	-	gi|474156675|gb|EMS57126.1|/1.8e-130/hypothetical protein TRIUR3_10793 [Triticum urartu]
TraesCS1A02G028400	0	0.04	0.02	0.04	0.04	0.02	0	0.06	0	0	0	0	0	0	0	0.06	0.02	0.02	ko04626//Plant-pathogen interaction	-	GO:0043531//ADP binding	-	gi|522700506|gb|AGQ17379.1|/0.0e+00/RGA1b [Aegilops tauschii]
TraesCS1A02G028500	0.4	0.53	0.82	0.49	0.28	0.64	0.16	0.12	0.11	0.88	0.63	0.97	0.53	0.25	0.39	0.08	0.1	0.15	ko04626//Plant-pathogen interaction	-	GO:0043531//ADP binding	-	gi|473762578|gb|EMS45849.1|/0.0e+00/Disease resistance protein RPP13 [Triticum urartu]
TraesCS1A02G028600	0	0.12	0.03	0.05	0	0.11	0	0	0.05	0.13	0	0.03	0	0	0.06	0	0	0	ko04626//Plant-pathogen interaction	-	GO:0043531//ADP binding	-	gi|475611839|gb|EMT28227.1|/4.2e-142/Disease resistance protein RPP13 [Aegilops tauschii]
TraesCS1A02G028700	0	0.06	0	0.04	0	0	0	0	0	0.04	0	0	0.02	0	0	0	0	0	ko04626//Plant-pathogen interaction	-	GO:0043531//ADP binding	-	gi|522700494|gb|AGQ17373.1|/3.6e-211/RGA1d [Aegilops tauschii]
TraesCS1A02G028900	0	0	0	0.02	0	0	0	0	0	0	0	0	0	0	0	0	0	0	ko04626//Plant-pathogen interaction	-	GO:0043531//ADP binding	-	gi|473762578|gb|EMS45849.1|/0.0e+00/Disease resistance protein RPP13 [Triticum urartu]
TraesCS1A02G029100	0.43	0.62	0.73	0.42	0.09	0.42	0	0	0.03	1.62	0.68	1.43	0.86	0.37	0.43	0.09	0.06	0	ko04626//Plant-pathogen interaction	-	GO:0043531//ADP binding;GO:0043531//ADP binding	-	gi|322511387|gb|ADX06722.1|/0.0e+00/Mla1 [Triticum monococcum]//gi|953141927|gb|ALO61079.1|/0.0e+00/RGA1-F [Secale cereale]
TraesCS1A02G029200	0.45	0.32	0.43	0.08	0.05	0.12	0.1	0.1	0.07	1.32	0.74	0.92	0.53	0.24	0.28	0.23	0.05	0.05	-	-	GO:0003723//RNA binding	-	gi|721641342|ref|XP_010231850.1|/7.0e-281/PREDICTED: pumilio homolog 1-like [Brachypodium distachyon]
TraesCS1A02G029300	5.86	8.35	8.46	9.07	9.41	10.93	37.88	34.08	40.04	5.92	4.25	4.49	6.4	12.24	9.52	58.54	51.89	44.86	-	GO:0016021//integral component of membrane	-	-	gi|474389605|gb|EMS65241.1|/0.0e+00/Uncharacterized membrane protein C2G11.09 [Triticum urartu]
TraesCS1A02G029400	0	0	0.07	0	0	0.03	0.04	0.1	0.07	0	0	0	0.03	0	0	0.12	0.07	0.11	-	-	-	-	gi|326520081|dbj|BAK03965.1|/4.4e-17/predicted protein [Hordeum vulgare subsp. vulgare]
TraesCS1A02G029700	0.08	0	0	0.04	0.04	0	0.5	0.76	0.71	0	0	0	0.08	0.04	0	0.4	0.41	0.13	ko04626//Plant-pathogen interaction	-	GO:0043531//ADP binding	-	gi|474389434|gb|EMS65197.1|/5.3e-41/Disease resistance protein RPM1 [Triticum urartu]
TraesCS1A02G029800	1.47	1.07	2.61	8.95	2.46	3.05	20.02	22.9	23.11	2.38	1.7	2.92	3.08	4.05	3.18	28.5	19.51	23.24	-	GO:0005739//mitochondrion	GO:0008270//zinc ion binding;GO:0061630//ubiquitin protein ligase activity	GO:0000209//protein polyubiquitination;GO:0043161//proteasome-mediated ubiquitin-dependent protein catabolic process	gi|357135002|ref|XP_003569102.1|/1.5e-137/PREDICTED: E3 ubiquitin-protein ligase RING1-like [Brachypodium distachyon]
TraesCS1A02G029900	0	0	0	0	0	0	0.08	0	0	0	0	0	0	0	0	0.13	0	0	-	GO:0016021//integral component of membrane	GO:0015238//drug transmembrane transporter activity;GO:0015297//antiporter activity	GO:0006855//drug transmembrane transport	gi|357121283|ref|XP_003562350.1|/6.4e-234/PREDICTED: protein DETOXIFICATION 40 [Brachypodium distachyon]
TraesCS1A02G030000	0.42	0.25	0.6	0	0.09	0	0	0	0	0.52	0.43	0.96	0.59	0	0	0	0	0	-	GO:0009535//chloroplast thylakoid membrane;GO:0016021//integral component of membrane	GO:0031072//heat shock protein binding;GO:0051082//unfolded protein binding	-	gi|326512302|dbj|BAJ99506.1|/4.6e-51/predicted protein [Hordeum vulgare subsp. vulgare]
TraesCS1A02G030100	0.98	0.86	0.99	0.11	0.17	0.28	0.06	0.17	0.22	1.94	1.31	2.15	1.54	0.83	0.19	0.06	0.29	0.06	-	-	GO:0016853//isomerase activity	-	gi|326499510|dbj|BAJ86066.1|/3.7e-157/predicted protein [Hordeum vulgare subsp. vulgare]
TraesCS1A02G030200	0	0	0.03	0	0	0	0.06	0	0.03	0	0	0	0.03	0	0	0.1	0	0	ko03018//RNA degradation	-	GO:0016788//hydrolase activity, acting on ester bonds	GO:0006355//regulation of transcription, DNA-templated	gi|475516615|gb|EMT06007.1|/0.0e+00/Scarecrow-like protein 9 [Aegilops tauschii]
TraesCS1A02G030300	0.07	0.04	0.04	0.04	0.07	0	0.04	0.04	0.03	0.11	0.04	0.04	0	0	0.04	0	0	0	ko03018//RNA degradation	-	GO:0016788//hydrolase activity, acting on ester bonds	GO:0006355//regulation of transcription, DNA-templated	gi|475516616|gb|EMT06008.1|/0.0e+00/hypothetical protein F775_17758 [Aegilops tauschii]
TraesCS1A02G030400	0	0	0	0	0.07	0.07	0.07	0	0.13	0	0.07	0	0	0	0	0	0.13	0	-	-	GO:0008168//methyltransferase activity	GO:0032259//methylation	gi|474072520|gb|EMS54424.1|/2.7e-178/putative caffeine synthase 2 [Triticum urartu]
TraesCS1A02G030500	0.83	1.27	1.01	0.56	0.4	0.38	0.14	0.1	0.43	1.89	1.58	1.55	0.99	0.51	0.59	0.58	0.35	0.36	-	GO:0005622//intracellular	GO:0003723//RNA binding;GO:0004004//ATP-dependent RNA helicase activity;GO:0005524//ATP binding	GO:0006312//mitotic recombination;GO:0006406//mRNA export from nucleus;GO:0006626//protein targeting to mitochondrion;GO:0009560//embryo sac egg cell differentiation;GO:0009640//photomorphogenesis;GO:0010501//RNA secondary structure unwinding;GO:0051604//protein maturation	gi|357134995|ref|XP_003569099.1|/0.0e+00/PREDICTED: DEAD-box ATP-dependent RNA helicase 17 [Brachypodium distachyon]
TraesCS1A02G030600	6.1	3.98	6.34	4.9	5.09	3.99	6.41	7.23	7.13	8.34	7.61	9.16	5.02	5.18	5.15	5.46	7.46	6.39	-	GO:0016021//integral component of membrane	-	-	gi|474072518|gb|EMS54422.1|/1.7e-61/hypothetical protein TRIUR3_00723 [Triticum urartu]
TraesCS1A02G030700	4.62	3.44	4.91	3.01	2.02	2.12	2.34	1.72	1.69	3.34	6.38	4.95	4.78	2.78	4.1	1.57	1.44	2.12	-	GO:0005739//mitochondrion;GO:0016021//integral component of membrane	-	-	gi|357134989|ref|XP_003569096.1|/1.2e-141/PREDICTED: PGR5-like protein 1A, chloroplastic [Brachypodium distachyon]
TraesCS1A02G030900	3.48	3.66	3.51	2.37	2.89	3.13	1.18	1.21	1.51	3.67	3.71	3.02	3.57	3.52	2.74	1.55	1.52	1.07	-	-	GO:0004672//protein kinase activity;GO:0005524//ATP binding;GO:0030246//carbohydrate binding	GO:0006468//protein phosphorylation	gi|473735425|gb|EMS45249.1|/2.0e-278/putative L-type lectin-domain containing receptor kinase S.7 [Triticum urartu]//gi|473735425|gb|EMS45249.1|/2.9e-282/putative L-type lectin-domain containing receptor kinase S.7 [Triticum urartu]//gi|473735425|gb|EMS45249.1|/3.0e-309/putative L-type lectin-domain containing receptor kinase S.7 [Triticum urartu]
TraesCS1A02G031100	0	0	0	0	0	0	0	0.06	0	0	0	0	0	0	0.07	0	0	0	ko04145//Phagosome	-	GO:0008234//cysteine-type peptidase activity	GO:0006508//proteolysis	gi|475616949|gb|EMT29939.1|/7.3e-195/Xylem cysteine proteinase 1 [Aegilops tauschii]
TraesCS1A02G031200	3.28	4.37	4.65	7.56	8.79	9.89	25.6	25.07	25.39	2.44	3.92	3.61	3.4	8.37	6.57	26.34	17.52	25.83	-	GO:0009536//plastid	GO:0004674//protein serine/threonine kinase activity;GO:0005524//ATP binding	GO:0006468//protein phosphorylation	gi|474056813|gb|EMS53821.1|/2.7e-203/putative serine/threonine-protein kinase NAK [Triticum urartu]
TraesCS1A02G031300	0.12	0.14	0.09	0.1	0.04	0.12	0.18	0.3	0.4	0.27	0.22	0.25	0.12	0.09	0.04	0.14	0.28	0.26	-	GO:0016021//integral component of membrane	GO:0005215//transporter activity	GO:0006857//oligopeptide transport;GO:0070838//divalent metal ion transport	gi|475597112|gb|EMT23542.1|/0.0e+00/Nitrate/chlorate transporter [Aegilops tauschii]
TraesCS1A02G031400	4.71	2.51	3.24	2.16	3.11	2.04	2.28	1.34	2.13	4.32	4.55	5.7	4.25	3.66	4.05	2.69	3.25	3.17	-	-	-	-	gi|474402686|gb|EMS66172.1|/3.3e-49/hypothetical protein TRIUR3_27007 [Triticum urartu]
TraesCS1A02G031600	0.03	0.03	0.07	0	0.03	0	0.03	0	0	0.13	0.03	0.14	0.13	0.03	0.04	0	0	0	-	-	-	-	gi|475589307|gb|EMT21113.1|/1.4e-59/hypothetical protein F775_23369 [Aegilops tauschii]
TraesCS1A02G031700	0	0.03	0	0	0.07	0.07	0	0.07	0.03	0.1	0.04	0.07	0.1	0	0.04	0.07	0.03	0	-	-	-	-	gi|475589307|gb|EMT21113.1|/1.2e-58/hypothetical protein F775_23369 [Aegilops tauschii]
TraesCS1A02G031800	0	0	0	0	0	0	0	0	0	0	0	0.03	0	0	0	0	0	0.03	-	GO:0016021//integral component of membrane	GO:0004674//protein serine/threonine kinase activity;GO:0005524//ATP binding	GO:0006468//protein phosphorylation	gi|475517807|gb|EMT06134.1|/0.0e+00/Putative LRR receptor-like serine/threonine-protein kinase [Aegilops tauschii]
TraesCS1A02G031900	0.03	0	0	0	0	0	0	0	0	0	0	0	0	0	0	0	0	0	-	GO:0016021//integral component of membrane	GO:0004674//protein serine/threonine kinase activity;GO:0005524//ATP binding	GO:0006468//protein phosphorylation	gi|475517807|gb|EMT06134.1|/0.0e+00/Putative LRR receptor-like serine/threonine-protein kinase [Aegilops tauschii]
TraesCS1A02G032100	0	0	0	0	0	0.07	0	0	0	0	0	0	0	0	0	0	0	0	ko01100//Metabolic pathways;ko01110//Biosynthesis of secondary metabolites;ko00941//Flavonoid biosynthesis;ko04712//Circadian rhythm - plant	-	GO:0016210//naringenin-chalcone synthase activity	GO:0009813//flavonoid biosynthetic process	gi|5921755|sp|Q96562.1|CHS2_HORVU/5.2e-199/RecName: Full=Chalcone synthase 2; AltName: Full=Naringenin-chalcone synthase 2
TraesCS1A02G032600	0.28	0.3	0.29	0.32	0.06	0.14	0.14	0.27	0.12	1.43	1.03	1.56	1.21	0.29	0.31	0.39	0.56	0.24	-	GO:0009506//plasmodesma	GO:0016491//oxidoreductase activity	GO:0009555//pollen development;GO:0055114//oxidation-reduction process	gi|474244733|gb|EMS59945.1|/1.5e-221/hypothetical protein TRIUR3_06163 [Triticum urartu]//gi|474244733|gb|EMS59945.1|/6.6e-215/hypothetical protein TRIUR3_06163 [Triticum urartu]
TraesCS1A02G032700	0.63	0.53	0.67	0.66	0.44	0.22	0.44	0.73	0.54	1.29	0.83	1.08	0.82	0.51	0.68	0.72	0.74	0.62	ko03420//Nucleotide excision repair;ko03430//Mismatch repair;ko03030//DNA replication;ko03440//Homologous recombination	GO:0005634//nucleus	GO:0003677//DNA binding;GO:0008270//zinc ion binding	GO:0006260//DNA replication;GO:0006281//DNA repair;GO:0006310//DNA recombination	gi|474244734|gb|EMS59946.1|/0.0e+00/Replication protein A 70 kDa DNA-binding subunit [Triticum urartu]
TraesCS1A02G032800	0	0.05	0	0	0	0.05	0	0.05	0	0	0.05	0	0	0	0	0	0	0	ko01100//Metabolic pathways;ko01110//Biosynthesis of secondary metabolites;ko00380//Tryptophan metabolism;ko00360//Phenylalanine metabolism;ko00350//Tyrosine metabolism;ko00340//Histidine metabolism;ko00950//Isoquinoline alkaloid biosynthesis;ko00965//Betalain biosynthesis	-	GO:0016831//carboxy-lyase activity;GO:0030170//pyridoxal phosphate binding	GO:0006520//cellular amino acid metabolic process	gi|326496304|dbj|BAJ94614.1|/4.8e-285/predicted protein [Hordeum vulgare subsp. vulgare]
TraesCS1A02G032900	0.04	0.04	0	0	0.04	0.08	0.12	0	0.08	0	0	0	0.04	0	0.09	0.17	0	0.04	-	GO:0016021//integral component of membrane	GO:0015238//drug transmembrane transporter activity;GO:0015297//antiporter activity	GO:0006855//drug transmembrane transport	gi|326497917|dbj|BAJ94821.1|/1.1e-232/predicted protein [Hordeum vulgare subsp. vulgare]
TraesCS1A02G033000	1.15	1.61	1.24	1.65	1.01	1.29	1.15	1.8	1.36	2.48	1.85	2.29	2.34	2.06	1.82	1.29	1.86	1.19	ko03013//RNA transport	-	-	-	gi|475550987|gb|EMT11575.1|/2.0e-175/hypothetical protein F775_05988 [Aegilops tauschii]
TraesCS1A02G033100	2.76	4.87	5.22	3.18	3.58	3.41	3.96	3.55	4.02	8.43	5.18	7.2	6.32	3.58	3.3	3.64	5.26	3.67	-	-	-	-	gi|326508650|dbj|BAJ95847.1|/2.0e-148/predicted protein, partial [Hordeum vulgare subsp. vulgare]
TraesCS1A02G033200	0.04	0	0.33	0.24	0.08	0.04	0.97	0.59	1.38	0.08	0.08	0.21	0.16	0.17	0.09	0.62	0.98	0.57	ko00514//Other types of O-glycan biosynthesis	GO:0016021//integral component of membrane	GO:0016757//transferase activity, transferring glycosyl groups	-	gi|326491913|dbj|BAJ98181.1|/1.5e-254/predicted protein [Hordeum vulgare subsp. vulgare]
TraesCS1A02G033300	0.95	1.17	1.98	0.39	0.58	0.56	0.19	0	0.54	2.75	2.66	2.45	1.37	1.09	0.5	0.41	0.57	0.19	-	GO:0042719//mitochondrial intermembrane space protein transporter complex;GO:0042721//mitochondrial inner membrane protein insertion complex	GO:0008565//protein transporter activity;GO:0046872//metal ion binding	GO:0001510//RNA methylation;GO:0009853//photorespiration;GO:0045039//protein import into mitochondrial inner membrane;GO:0072321//chaperone-mediated protein transport	gi|474270969|gb|EMS60874.1|/4.0e-26/Mitochondrial import inner membrane translocase subunit Tim9 [Triticum urartu]
TraesCS1A02G033500	0.16	4.83	3.41	0.1	0.21	0.17	0	0	0	0.12	0	0	0	0.11	0	0	0.21	0	ko03050//Proteasome	GO:0016021//integral component of membrane	-	-	gi|475605508|gb|EMT26097.1|/3.4e-76/hypothetical protein F775_31817 [Aegilops tauschii]
TraesCS1A02G033600	16.03	14.01	16.65	7.76	3.52	6.26	1.9	1.76	2.63	21.92	18.87	17.16	22.27	9.82	12.7	3.94	4.76	2.75	ko03050//Proteasome	GO:0016021//integral component of membrane	-	-	gi|326534342|dbj|BAJ89521.1|/2.8e-70/predicted protein [Hordeum vulgare subsp. vulgare]
TraesCS1A02G033800	0.53	0.75	0.7	0.43	0.19	0.66	0.12	0.18	0.12	2.16	0.91	1.86	1.32	0.67	0.86	0.2	0.19	0.3	-	GO:0009536//plastid	GO:0016787//hydrolase activity	-	gi|326530834|dbj|BAK01215.1|/2.0e-236/predicted protein [Hordeum vulgare subsp. vulgare]
TraesCS1A02G034000	0	0	0	0	0	0.19	0	0	0.09	0	0	0	0	0	0	0	0	0.1	-	-	-	-	gi|473942177|gb|EMS50372.1|/2.7e-112/hypothetical protein TRIUR3_05838 [Triticum urartu]
TraesCS1A02G034300	2.59	2.28	2.27	1.2	1.97	2.75	0.97	0.79	1.22	2.91	2.32	2.38	1.99	2.77	2.31	0.88	0.9	0.85	-	-	GO:0008270//zinc ion binding;GO:0008270//zinc ion binding;GO:0016874//ligase activity;GO:0016874//ligase activity	-	gi|461682164|gb|AGH18690.1|/2.8e-152/putative E3 ubiquitin-protein ligase [Triticum monococcum]//gi|461682164|gb|AGH18690.1|/6.5e-238/putative E3 ubiquitin-protein ligase [Triticum monococcum]
TraesCS1A02G034700	0	0	0.16	0	0	0	0	0.16	0	0.49	0	0	0	0	0	0	0	0	ko00564//Glycerophospholipid metabolism	-	GO:0008374//O-acyltransferase activity	GO:0006629//lipid metabolic process	gi|474202134|gb|EMS58552.1|/5.8e-71/Lecithin-cholesterol acyltransferase-like 1 [Triticum urartu]
TraesCS1A02G034900	0.13	0.04	0	0.04	0	0	0	0	0	0	0	0.05	0.04	0	0	0.15	0	0.04	ko01100//Metabolic pathways;ko01110//Biosynthesis of secondary metabolites;ko00100//Steroid biosynthesis	GO:0016021//integral component of membrane	GO:0004497//monooxygenase activity;GO:0005506//iron ion binding;GO:0008168//methyltransferase activity;GO:0016705//oxidoreductase activity, acting on paired donors, with incorporation or reduction of molecular oxygen;GO:0020037//heme binding	GO:0032259//methylation;GO:0055114//oxidation-reduction process	gi|475605222|gb|EMT25993.1|/5.5e-222/Obtusifoliol 14-alpha demethylase [Aegilops tauschii]
TraesCS1A02G035000	0.83	1.33	0.79	0.37	0.54	0.83	0.48	0.21	0.4	2.85	2.42	2.54	1.44	0.66	0.8	0.41	0.46	0.3	ko03013//RNA transport	GO:0009507//chloroplast;GO:0031080//nuclear pore outer ring	-	-	gi|242078747|ref|XP_002444142.1|/1.1e-165/hypothetical protein SORBIDRAFT_07g009510 [Sorghum bicolor]
TraesCS1A02G035100	0	0.04	0.04	0	0.04	0	0.13	0.08	0.28	0.43	0	0.04	0.04	0	0	0.23	0.38	0.34	-	-	GO:0005543//phospholipid binding	-	gi|514743959|ref|XP_004960513.1|/3.7e-212/PREDICTED: probable clathrin assembly protein At4g32285 [Setaria italica]
TraesCS1A02G035200	0.42	0.37	0.38	0	0.56	0.36	0.14	0.09	0.49	0.33	0.39	0.34	0.23	0.33	0.36	0.15	0.05	0.33	-	-	GO:0003677//DNA binding	GO:0006355//regulation of transcription, DNA-templated	gi|326512716|dbj|BAK03265.1|/4.5e-101/predicted protein [Hordeum vulgare subsp. vulgare]
TraesCS1A02G035300	0.77	0.57	0.51	0.1	0.19	0.09	0.1	0	0.28	1.29	0.91	1.04	0.81	0.3	0.32	0	0	0	-	-	-	-	gi|475599430|gb|EMT24236.1|/4.3e-73/hypothetical protein F775_03021 [Aegilops tauschii]
TraesCS1A02G035400	0.61	0.41	0.52	0	0.31	0.2	0.21	0.2	0.1	0.52	1.14	0.85	0.61	0.63	0.22	0.11	0.3	0	-	-	-	-	gi|475598718|gb|EMT24016.1|/2.5e-123/hypothetical protein F775_17550 [Aegilops tauschii]
TraesCS1A02G035500	2.12	1.21	2.09	0.4	1.35	1.51	0.72	1.34	0.84	2.04	3.81	2.06	0.82	0.64	1.43	0.71	0.93	1.47	-	-	-	-	gi|474389567|gb|EMS65232.1|/1.1e-30/hypothetical protein TRIUR3_12653 [Triticum urartu]//gi|474389567|gb|EMS65232.1|/2.1e-47/hypothetical protein TRIUR3_12653 [Triticum urartu]//gi|474389567|gb|EMS65232.1|/2.6e-31/hypothetical protein TRIUR3_12653 [Triticum urartu]//gi|474389567|gb|EMS65232.1|/6.3e-28/hypothetical protein TRIUR3_12653 [Triticum urartu]
TraesCS1A02G035600	0	0	0	0.06	0.06	0	0.19	0.31	0.43	0	0	0	0	0	0	0.21	0.06	0.26	-	-	-	-	gi|475520660|gb|EMT06514.1|/1.2e-135/hypothetical protein F775_26971 [Aegilops tauschii]
TraesCS1A02G035700	0.03	0	0	0	0.1	0	0.07	0.13	0.07	0	0	0	0	0	0	0.11	0.1	0.07	-	GO:0005886//plasma membrane;GO:0016021//integral component of membrane	GO:0004674//protein serine/threonine kinase activity;GO:0005509//calcium ion binding;GO:0005524//ATP binding;GO:0030247//polysaccharide binding	GO:0006468//protein phosphorylation;GO:0007166//cell surface receptor signaling pathway	gi|475616741|gb|EMT29868.1|/0.0e+00/Wall-associated receptor kinase 3 [Aegilops tauschii]
TraesCS1A02G035800	396	399.81	415.83	266.33	189.28	239.46	132.27	123.7	125.74	458.72	472.8	487.93	499.78	351.93	418.04	117.56	96.61	110.79	-	GO:0009536//plastid;GO:0016021//integral component of membrane	-	-	gi|474210811|gb|EMS58891.1|/2.7e-27/hypothetical protein TRIUR3_25815 [Triticum urartu]
TraesCS1A02G035900	0.05	0.07	0.02	0.02	0	0.05	0	0	0.02	0.26	0.05	0.12	0.14	0	0.03	0	0.05	0.02	ko04626//Plant-pathogen interaction	-	GO:0043531//ADP binding	-	gi|960469498|ref|XP_014754823.1|/0.0e+00/PREDICTED: putative disease resistance RPP13-like protein 3 isoform X1 [Brachypodium distachyon]
TraesCS1A02G036000	6.31	5.72	5.67	9.44	19	13.94	17.26	18.55	18.74	0.04	1.2	1.68	1.4	9.35	9	15.77	20.04	17.09	-	-	-	-	gi|242079139|ref|XP_002444338.1|/2.6e-18/hypothetical protein SORBIDRAFT_07g020410 [Sorghum bicolor]
TraesCS1A02G036100	7.71	9.36	7.35	7.05	5.36	8.45	6.66	5.71	6.74	7.9	7.92	8.56	9.06	8.26	7.64	10.78	7.54	9.93	-	-	GO:0016597//amino acid binding;GO:0016597//amino acid binding	GO:0008152//metabolic process;GO:0008152//metabolic process	gi|326523227|dbj|BAJ88654.1|/8.3e-230/predicted protein [Hordeum vulgare subsp. vulgare]//gi|326523227|dbj|BAJ88654.1|/8.9e-232/predicted protein [Hordeum vulgare subsp. vulgare]
TraesCS1A02G036200	0.55	0.87	0.75	0.56	0.39	0.86	0.31	0.69	0.74	1.04	0.8	0.81	1.19	0.8	0.77	2.13	3.61	1.73	ko01100//Metabolic pathways;ko01110//Biosynthesis of secondary metabolites;ko00941//Flavonoid biosynthesis	GO:0009570//chloroplast stroma	GO:0005504//fatty acid binding;GO:0045430//chalcone isomerase activity	GO:0006631//fatty acid metabolic process;GO:0009813//flavonoid biosynthetic process	gi|475604557|gb|EMT25778.1|/3.1e-139/Chalcone--flavonone isomerase 1B-1 [Aegilops tauschii]
TraesCS1A02G036300	0.03	0.06	0.12	0.03	0.06	0.03	0.15	0.14	0.08	0.06	0.09	0.03	0.06	0.06	0	0.07	0.06	0.03	-	GO:0005794//Golgi apparatus;GO:0016021//integral component of membrane	GO:0008378//galactosyltransferase activity;GO:0030246//carbohydrate binding	GO:0006486//protein glycosylation	gi|326503694|dbj|BAJ86353.1|/0.0e+00/predicted protein [Hordeum vulgare subsp. vulgare]
TraesCS1A02G036400	0	0	0	0	0	0	0	0.06	0.05	0	0	0	0	0	0	0	0.06	0	-	-	-	-	gi|475619971|gb|EMT30946.1|/3.1e-203/hypothetical protein F775_15493 [Aegilops tauschii]
TraesCS1A02G036500	0.44	0.36	0.69	0.22	0.32	0.12	0.16	0	0.09	1.24	0.8	1.08	0.68	0.27	0.45	0.05	0.41	0.12	-	-	-	-	gi|475619971|gb|EMT30946.1|/9.2e-239/hypothetical protein F775_15493 [Aegilops tauschii]
TraesCS1A02G036800	1.08	1.19	1.34	0.48	0.35	0.77	0.15	0.38	0.49	2.54	1.14	0.91	1.48	0.72	0.73	0.43	0.34	0.46	-	-	-	-	gi|475415629|gb|EMT00976.1|/2.3e-184/hypothetical protein F775_05205 [Aegilops tauschii]
TraesCS1A02G036900	93.45	114.63	117.1	115.76	109.89	118.46	30.3	22.84	39.74	0	26.79	19.81	28.57	134.29	125.84	65.21	64.35	40.67	-	GO:0016021//integral component of membrane	-	-	gi|475611588|gb|EMT28143.1|/1.0e-19/hypothetical protein F775_13767 [Aegilops tauschii]
TraesCS1A02G037000	0.13	0.17	0	0.17	0.04	0.04	0.38	0.41	0.56	0.26	0.09	0.18	0.13	0.04	0.05	0.37	0.89	0.13	-	-	-	-	gi|944084517|gb|KQK19869.1|/5.5e-38/hypothetical protein BRADI_1g50964 [Brachypodium distachyon]
TraesCS1A02G037100	0	0.46	0.08	0	0	0.15	0.15	0.07	0.22	0.31	0	0.32	0.15	0.08	0	0	0	0.08	-	-	-	-	gi|475610086|gb|EMT27616.1|/1.6e-106/hypothetical protein F775_14030 [Aegilops tauschii]
TraesCS1A02G037200	0	0	0	0	0	0	0.53	0.13	0.13	0	0	0	0	0	0	0.57	0	0	-	GO:0016021//integral component of membrane	-	-	gi|475611585|gb|EMT28140.1|/2.3e-85/hypothetical protein F775_28015 [Aegilops tauschii]
TraesCS1A02G037300	0	0	0.06	0	0	0	0.19	0.06	0.06	0	0	0	0	0	0	0.07	0	0.06	ko03010//Ribosome	-	-	-	gi|326492470|dbj|BAK02018.1|/1.6e-127/predicted protein, partial [Hordeum vulgare subsp. vulgare]
TraesCS1A02G037400	0.05	0.21	0.11	0.11	0.03	0.03	0.11	0.03	0.05	0.6	0.17	0.25	0.33	0.07	0.03	0.06	0.08	0.08	ko01100//Metabolic pathways;ko00510//N-Glycan biosynthesis	GO:0012505//endomembrane system;GO:0016021//integral component of membrane	GO:0005451//monovalent cation:proton antiporter activity	GO:0006885//regulation of pH;GO:1902600//hydrogen ion transmembrane transport	gi|326509767|dbj|BAJ87099.1|/0.0e+00/predicted protein [Hordeum vulgare subsp. vulgare]//gi|326509767|dbj|BAJ87099.1|/1.2e-227/predicted protein [Hordeum vulgare subsp. vulgare]
TraesCS1A02G037600	0	0	0	0	0	0	0	0	0	0	0	0.05	0	0	0	0.11	0	0.05	ko01110//Biosynthesis of secondary metabolites;ko04626//Plant-pathogen interaction;ko00062//Fatty acid elongation	GO:0016021//integral component of membrane	GO:0016747//transferase activity, transferring acyl groups other than amino-acyl groups	GO:0006633//fatty acid biosynthetic process	gi|475611582|gb|EMT28137.1|/1.4e-254/3-ketoacyl-CoA synthase 6 [Aegilops tauschii]
TraesCS1A02G037700	0	0.06	0	0.03	0	0.03	0.03	0.03	0.09	0.03	0	0.06	0.06	0.03	0	0	0.03	0.06	ko01100//Metabolic pathways;ko01110//Biosynthesis of secondary metabolites;ko00940//Phenylpropanoid biosynthesis;ko00360//Phenylalanine metabolism	GO:0005737//cytoplasm	GO:0045548//phenylalanine ammonia-lyase activity	GO:0006559//L-phenylalanine catabolic process;GO:0009800//cinnamic acid biosynthetic process	gi|475611579|gb|EMT28134.1|/0.0e+00/Phenylalanine ammonia-lyase [Aegilops tauschii]
TraesCS1A02G037800	0.03	0.06	0	0.03	0.06	0	0.12	0.09	0.22	0.21	0.06	0.09	0.09	0	0.07	0.07	0.15	0.03	ko01100//Metabolic pathways;ko01110//Biosynthesis of secondary metabolites;ko00940//Phenylpropanoid biosynthesis;ko00360//Phenylalanine metabolism	GO:0005737//cytoplasm	GO:0045548//phenylalanine ammonia-lyase activity	GO:0006559//L-phenylalanine catabolic process;GO:0009800//cinnamic acid biosynthetic process	gi|475611581|gb|EMT28136.1|/0.0e+00/Phenylalanine ammonia-lyase [Aegilops tauschii]
TraesCS1A02G037900	4.63	4.84	4.31	3.21	7.07	6.28	9.81	9.84	8.46	6.42	6.04	6.18	6.07	9.14	7.96	11.31	6.86	12.56	-	-	-	-	gi|474141353|gb|EMS56539.1|/1.4e-112/hypothetical protein TRIUR3_07714 [Triticum urartu]
TraesCS1A02G038100	0.34	0.81	1.28	1.37	1.78	0.9	2.8	2.95	2.95	2.5	1.68	1.3	1.07	1.18	0.5	3.39	1.83	2.57	-	GO:0000786//nucleosome;GO:0005634//nucleus	GO:0003677//DNA binding;GO:0046982//protein heterodimerization activity	-	gi|121982|sp|P02277.1|H2A3_WHEAT/1.9e-64/RecName: Full=Histone H2A.2.2
TraesCS1A02G038200	1.93	2.99	3.16	2.25	2.43	2.84	7.54	4.83	7.08	6.16	3.36	6.69	1.46	1.95	1.07	9.22	5.26	7.6	-	GO:0000786//nucleosome;GO:0005634//nucleus	GO:0003677//DNA binding;GO:0046982//protein heterodimerization activity	-	gi|121974|sp|P02276.1|H2A2_WHEAT/4.2e-64/RecName: Full=Histone H2A.2.1
TraesCS1A02G038300	0	0	0	0	0.14	0.27	0.14	0.14	0	0	0	0.14	0	0.14	0	0	0	0	ko00190//Oxidative phosphorylation	GO:0005737//cytoplasm	GO:0000287//magnesium ion binding;GO:0004427//inorganic diphosphatase activity	GO:0006796//phosphate-containing compound metabolic process	gi|357134803|ref|XP_003569005.1|/5.1e-116/PREDICTED: soluble inorganic pyrophosphatase 4 [Brachypodium distachyon]
TraesCS1A02G038400	2.54	2.56	1.88	2.28	0.8	0.76	0.31	0.42	0.55	3.95	3.19	3.97	4.3	1.64	1.8	0.39	0.42	0.35	ko03410//Base excision repair	GO:0005634//nucleus;GO:0005737//cytoplasm	GO:0003677//DNA binding;GO:0003910//DNA ligase (ATP) activity;GO:0003950//NAD+ ADP-ribosyltransferase activity;GO:0008270//zinc ion binding;GO:0051287//NAD binding	GO:0006273//lagging strand elongation;GO:0006471//protein ADP-ribosylation;GO:0051103//DNA ligation involved in DNA repair	gi|357110984|ref|XP_003557295.1|/0.0e+00/PREDICTED: poly [ADP-ribose] polymerase 1 [Brachypodium distachyon]
TraesCS1A02G038500	0.22	0.18	0.26	0.12	0	0.05	0.06	0.05	0	0.44	0.41	0.63	0.99	0.23	0.18	0.13	0.07	0	-	-	GO:0008234//cysteine-type peptidase activity	GO:0006508//proteolysis	gi|669028032|emb|CDM81689.1|/3.0e-231/unnamed protein product [Triticum aestivum]
TraesCS1A02G038600	0	0	0	0	0	0	0.02	0	0	0	0	0	0	0	0	0	0	0	-	-	GO:0043531//ADP binding	-	gi|474224494|gb|EMS59389.1|/0.0e+00/Putative disease resistance protein RGA4 [Triticum urartu]
TraesCS1A02G038828	0	0	0	0	0	0	0	0	0	0	0	0	0	0	0	0.02	0	0	-	-	GO:0043531//ADP binding	-	gi|475546032|gb|EMT10593.1|/8.1e-21/Putative disease resistance protein RGA1 [Aegilops tauschii]
TraesCS1A02G039100	1.21	0.72	1.2	0.2	0.43	0.32	0.34	0.24	0.32	2.64	1.8	1.79	1.58	0.83	0.67	0.77	0.48	0.3	-	GO:0005634//nucleus	GO:0003677//DNA binding;GO:0004175//endopeptidase activity;GO:0016929//SUMO-specific protease activity	GO:0006355//regulation of transcription, DNA-templated;GO:0016926//protein desumoylation	gi|475454981|gb|EMT01811.1|/0.0e+00/B3 domain-containing protein [Aegilops tauschii]//gi|475454981|gb|EMT01811.1|/3.3e-240/B3 domain-containing protein [Aegilops tauschii]//gi|475454981|gb|EMT01811.1|/7.2e-304/B3 domain-containing protein [Aegilops tauschii]
TraesCS1A02G039200	1.7	2.73	2.52	1.85	1.3	1.07	1.07	1.08	1.18	2.45	2.4	2.82	2.43	1.83	1.48	1.31	1.27	1.35	-	-	-	-	gi|326516348|dbj|BAJ92329.1|/4.0e-290/predicted protein [Hordeum vulgare subsp. vulgare]
TraesCS1A02G039300	0.06	0	0.06	0	0	0	0.06	0.15	0.09	0.22	0.29	0.1	0.12	0.03	0	0.34	0.15	0.16	-	-	GO:0016787//hydrolase activity	GO:0046856//phosphatidylinositol dephosphorylation	gi|475341744|gb|EMT00372.1|/6.8e-195/Type I inositol-1,4,5-trisphosphate 5-phosphatase 1 [Aegilops tauschii]
TraesCS1A02G039400	2.49	2.76	2.91	2.03	1.19	1.51	1.03	0.9	1.41	4.8	2.83	2.99	3.95	2.71	1.81	0.39	1.38	1.14	-	-	-	-	gi|357146129|ref|XP_003573885.1|/8.1e-158/PREDICTED: protein HGH1 homolog [Brachypodium distachyon]//gi|357146129|ref|XP_003573885.1|/8.6e-174/PREDICTED: protein HGH1 homolog [Brachypodium distachyon]
TraesCS1A02G039800	0	0	0	0	0	0	0.05	0	0	0	0.05	0	0	0	0	0	0	0	ko01110//Biosynthesis of secondary metabolites;ko04626//Plant-pathogen interaction;ko00062//Fatty acid elongation	GO:0016020//membrane	GO:0016747//transferase activity, transferring acyl groups other than amino-acyl groups	GO:0006633//fatty acid biosynthetic process	gi|357112027|ref|XP_003557811.1|/1.3e-212/PREDICTED: 3-ketoacyl-CoA synthase 12-like [Brachypodium distachyon]
TraesCS1A02G040200	0	0	0	0	0	0	0.16	0	0	0	0	0	0	0	0	0	0	0	-	-	GO:0046872//metal ion binding	-	gi|475591378|gb|EMT21733.1|/2.1e-63/hypothetical protein F775_52535 [Aegilops tauschii]
TraesCS1A02G040300	0	0	0	0.08	0	0	0	0	0.32	0	0	0	0	0.08	0	0.09	0	0.08	-	-	GO:0046872//metal ion binding	-	gi|473996687|gb|EMS52089.1|/3.6e-65/hypothetical protein TRIUR3_04728 [Triticum urartu]
TraesCS1A02G040400	0.61	0.75	0.91	0.63	0.47	0.91	0.79	0.87	0.54	1.17	0.67	1.71	1.13	0.62	0.35	0.94	0.5	0.32	-	GO:0019898//extrinsic component of membrane	GO:0000166//nucleotide binding;GO:0003729//mRNA binding;GO:0008270//zinc ion binding	GO:0009920//cell plate formation involved in plant-type cell wall biogenesis	gi|475542966|gb|EMT10059.1|/3.9e-152/RNA-binding protein 34 [Aegilops tauschii]
TraesCS1A02G040500	24.44	18.29	19.81	7.28	6.32	6.85	1.82	2.27	2.64	41.39	55.01	46.65	34.08	11.55	18.91	4.03	3.37	3.94	ko03010//Ribosome	-	-	-	gi|326488511|dbj|BAJ93924.1|/5.0e-66/predicted protein [Hordeum vulgare subsp. vulgare]
TraesCS1A02G040600	82.16	95.35	93.05	107.5	65.31	77.12	24.07	24.84	25.3	46.15	57.26	55.66	74.16	80.2	81.22	20.89	26	21.58	ko01100//Metabolic pathways;ko01110//Biosynthesis of secondary metabolites;ko00500//Starch and sucrose metabolism;ko01200//Carbon metabolism;ko00010//Glycolysis / Gluconeogenesis;ko00520//Amino sugar and nucleotide sugar metabolism;ko00030//Pentose phosphate pathway	GO:0005829//cytosol	GO:0004347//glucose-6-phosphate isomerase activity	GO:0006094//gluconeogenesis;GO:0006096//glycolytic process;GO:0009744//response to sucrose;GO:0009813//flavonoid biosynthetic process;GO:0009817//defense response to fungus, incompatible interaction;GO:0010224//response to UV-B	gi|473996686|gb|EMS52088.1|/0.0e+00/Glucose-6-phosphate isomerase, cytosolic [Triticum urartu]
TraesCS1A02G040700	0	0	0	0	0	0.08	0	0	0.05	0	0	0.08	0.03	0	0.03	0	0.03	0	ko04626//Plant-pathogen interaction	-	-	-	gi|475624274|gb|EMT32543.1|/0.0e+00/Disease resistance protein RPM1 [Aegilops tauschii]
TraesCS1A02G040900	0	0	0	0	0	0	0.04	0	0	0	0	0	0	0	0	0	0	0	ko01110//Biosynthesis of secondary metabolites;ko04626//Plant-pathogen interaction;ko00062//Fatty acid elongation	GO:0016021//integral component of membrane	GO:0016747//transferase activity, transferring acyl groups other than amino-acyl groups	GO:0006633//fatty acid biosynthetic process	gi|474066270|gb|EMS54145.1|/2.1e-255/3-ketoacyl-CoA synthase 5 [Triticum urartu]
TraesCS1A02G041000	0.15	0	0	0	0	0	0	0	0	0.19	0.34	0	0.16	0	0	0	0	0	-	GO:0005739//mitochondrion	-	-	gi|992276706|gb|KXG35201.1|/2.8e-30/hypothetical protein SORBI_002G145600 [Sorghum bicolor]
TraesCS1A02G041100	0.38	0.88	0.9	0.36	0.27	0.39	0.15	0.03	0.08	0.69	0.66	0.64	0.49	0.57	0.45	0.03	0.03	0.09	ko04626//Plant-pathogen interaction	-	GO:0043531//ADP binding	-	gi|475542501|gb|EMT09966.1|/8.4e-297/Disease resistance protein RPP13 [Aegilops tauschii]
TraesCS1A02G041700	0	0	0	0	0	0	0	0	0	0	0	0	0	0	0	0	0.05	0	-	-	GO:0016747//transferase activity, transferring acyl groups other than amino-acyl groups	-	gi|475525582|gb|EMT07181.1|/3.8e-262/Taxadien-5-alpha-ol O-acetyltransferase [Aegilops tauschii]
TraesCS1A02G041800	0.32	0.32	0	0.16	0	0	0	0	0	1.14	0.64	0.65	0.32	0.16	0	0.17	0	0	-	-	-	-	gi|475525581|gb|EMT07180.1|/4.8e-89/hypothetical protein F775_17525 [Aegilops tauschii]
TraesCS1A02G041900	0.06	0.5	0.55	0.19	0.14	0.34	0.09	0.24	0.18	1.93	0.51	1.5	1.85	0.49	0.25	0.53	0.32	0.06	-	-	-	-	gi|474156674|gb|EMS57125.1|/2.2e-175/hypothetical protein TRIUR3_10792 [Triticum urartu]
TraesCS1A02G042100	0.99	0.75	0.94	0.57	0.41	0.45	0.29	0.56	0.33	2.77	1.56	2.46	1.89	0.35	0.51	0.25	0.46	0.23	-	-	-	-	gi|475525580|gb|EMT07179.1|/7.7e-146/hypothetical protein F775_17524 [Aegilops tauschii]
TraesCS1A02G042200	2.13	1.2	1.01	0.94	1.85	0.81	1.25	1.17	1.02	2.97	2.63	2.55	3.16	1.27	2.06	1.63	1.86	2.22	ko01100//Metabolic pathways;ko00520//Amino sugar and nucleotide sugar metabolism	-	-	-	gi|326511389|dbj|BAJ87708.1|/8.1e-41/predicted protein [Hordeum vulgare subsp. vulgare]
TraesCS1A02G042300	0.29	0.25	0.51	0.25	0.17	0.08	0.83	0.48	0.24	1.4	0.78	0.52	0.95	0.21	0.32	0.27	0.51	0.29	-	-	-	-	gi|475605372|gb|EMT26045.1|/3.1e-215/hypothetical protein F775_04678 [Aegilops tauschii]
TraesCS1A02G042500	0.1	0.21	0.31	0.32	0.28	0.18	0.57	0.61	0.56	0.37	0.14	0.36	0.23	0.18	0.17	0.29	0.4	0.29	-	-	GO:0003677//DNA binding	-	gi|473962615|gb|EMS51154.1|/0.0e+00/Curved DNA-binding protein [Triticum urartu]
TraesCS1A02G042700	2.56	1.5	2.14	2.38	1.29	1.55	0.83	1.1	1.29	2	3.11	2.57	1.64	1.77	2.4	3.35	1.72	4.16	ko04626//Plant-pathogen interaction	-	GO:0003677//DNA binding	-	gi|475580793|gb|EMT18692.1|/5.9e-90/Myb-related protein MYBAS2 [Aegilops tauschii]
TraesCS1A02G042800	0.1	0.1	0	0.31	0.52	0.3	1.24	1.4	1.37	0.1	0.11	0.11	0.1	0.42	0.11	1.45	0.92	2.16	-	-	-	-	gi|326520001|dbj|BAK03925.1|/4.0e-81/predicted protein, partial [Hordeum vulgare subsp. vulgare]
TraesCS1A02G042900	0.08	0.12	0.12	0.12	0.28	0.16	0.16	0.19	0.27	0.25	0.13	0.33	0	0.21	0.31	0.13	0.12	0.12	ko00310//Lysine degradation	GO:0005634//nucleus;GO:0005694//chromosome	GO:0008270//zinc ion binding;GO:0018024//histone-lysine N-methyltransferase activity;GO:0042393//histone binding	GO:0034968//histone lysine methylation	gi|326515818|dbj|BAK07155.1|/0.0e+00/predicted protein [Hordeum vulgare subsp. vulgare]
TraesCS1A02G043000	19.52	24.96	24.91	28.2	29.74	36.98	17.59	19.22	15.64	0.63	7.32	6.55	11.19	18.65	24.5	17.78	21.34	13.42	-	-	-	-	gi|944234423|gb|KQK98785.1|/1.2e-26/hypothetical protein SETIT_012126mg, partial [Setaria italica]
TraesCS1A02G043200	15.03	16.39	14.6	12.09	13.9	14.71	16.69	15.04	15.72	12.98	16.49	12.21	13.69	15.91	15.51	16.12	15.84	15.79	-	-	-	-	gi|475469343|gb|EMT02300.1|/2.2e-168/hypothetical protein F775_31136 [Aegilops tauschii]
TraesCS1A02G043300	0	0	0	0	0	0	0	0.09	0.08	0	0	0	0	0	0	0	0	0	-	-	-	-	gi|475469345|gb|EMT02302.1|/1.2e-46/hypothetical protein F775_31137 [Aegilops tauschii]
TraesCS1A02G043500	2.29	2.11	1.42	2.01	1.41	1.41	0.84	1.43	0.95	3.34	2.74	2.74	3.68	1.55	2.11	1.63	2.07	0.93	ko01100//Metabolic pathways;ko01200//Carbon metabolism;ko00710//Carbon fixation in photosynthetic organisms	-	-	-	gi|475595760|gb|EMT23141.1|/1.4e-119/hypothetical protein F775_02552 [Aegilops tauschii]
TraesCS1A02G043600	42.58	46.81	50.14	53.48	44.27	44.76	29.73	29.29	26.9	31.5	40.82	32.33	41.22	42.44	46.54	27.19	28.09	29.18	-	GO:0005634//nucleus;GO:0016021//integral component of membrane	GO:0003746//translation elongation factor activity	GO:0006355//regulation of transcription, DNA-templated;GO:0006414//translational elongation	gi|473960151|gb|EMS51051.1|/9.1e-82/Transcription elongation factor B polypeptide 3 [Triticum urartu]
TraesCS1A02G043900	0	0	0	0	0	0	0.04	0	0	0	0	0	0	0	0	0.05	0	0.04	-	GO:0048046//apoplast	GO:0005507//copper ion binding;GO:0016722//oxidoreductase activity, oxidizing metal ions;GO:0052716//hydroquinone:oxygen oxidoreductase activity	GO:0046274//lignin catabolic process;GO:0055114//oxidation-reduction process	gi|326501096|dbj|BAJ98779.1|/0.0e+00/predicted protein [Hordeum vulgare subsp. vulgare]
TraesCS1A02G044000	0.26	0.36	0.43	0.62	0.24	0.32	0.33	0.23	0.31	0.36	0.18	0.3	0.65	0.41	0.16	0.08	0.25	0.16	-	-	-	-	gi|475621207|gb|EMT31394.1|/2.2e-225/hypothetical protein F775_24077 [Aegilops tauschii]
TraesCS1A02G044100	1.33	0.84	0.84	0.45	0.77	0.58	0.67	0.3	0.71	1.34	0.79	0.54	1.19	0.7	0.73	0.89	0.84	0.37	-	-	-	-	gi|475621207|gb|EMT31394.1|/6.4e-64/hypothetical protein F775_24077 [Aegilops tauschii]
TraesCS1A02G044200	5.47	8.18	8.04	5.59	5.33	6.99	6.31	5.32	5.61	11.12	7.22	8.89	7.34	5.78	6.64	4.73	3.97	5.61	ko03013//RNA transport;ko04141//Protein processing in endoplasmic reticulum	-	-	-	gi|475530134|gb|EMT07862.1|/3.8e-157/hypothetical protein F775_17938 [Aegilops tauschii]
TraesCS1A02G044300	0	0.21	0	0	0	0	0.21	0	0.2	0.69	0	0.43	0	0	0	0	0	0	-	-	-	-	gi|474153474|gb|EMS57013.1|/1.8e-09/hypothetical protein TRIUR3_21910 [Triticum urartu]
TraesCS1A02G044500	13.69	19.25	16.86	16.42	16.5	17.36	15.42	14.23	15.4	16.08	20.06	18.78	15.83	17.67	16.5	13.4	11.01	15.03	-	GO:0005829//cytosol	GO:0003723//RNA binding;GO:0004150//dihydroneopterin aldolase activity	GO:0046654//tetrahydrofolate biosynthetic process;GO:0046656//folic acid biosynthetic process	gi|326489527|dbj|BAK01744.1|/0.0e+00/predicted protein [Hordeum vulgare subsp. vulgare]//gi|326489527|dbj|BAK01744.1|/4.0e-230/predicted protein [Hordeum vulgare subsp. vulgare]
TraesCS1A02G044600	0.97	0.98	1.83	0.28	0.14	0.68	0.56	0	0.13	4.12	2.54	2.57	1.94	0.57	0.46	0.45	0.28	0.42	ko01100//Metabolic pathways;ko00790//Folate biosynthesis	-	GO:0003723//RNA binding;GO:0004150//dihydroneopterin aldolase activity	GO:0046654//tetrahydrofolate biosynthetic process;GO:0046656//folic acid biosynthetic process	gi|475543350|gb|EMT10137.1|/3.0e-66/Dihydroneopterin aldolase [Aegilops tauschii]
TraesCS1A02G044700	2.57	2.07	2.47	0.59	0.14	0.13	0	0	0.1	6.52	6.46	5.18	3.85	0.94	1.74	0	0	0	-	-	-	-	gi|475505077|gb|EMT04697.1|/9.5e-136/hypothetical protein F775_03863 [Aegilops tauschii]
TraesCS1A02G044800	3.35	5.03	5.35	3.78	3.6	4.91	3.95	4.24	3.42	6.33	6.34	6.25	6.04	5.56	3.95	3.53	3.03	3.51	-	GO:0030173//integral component of Golgi membrane;GO:0030176//integral component of endoplasmic reticulum membrane	GO:0046964//3'-phosphoadenosine 5'-phosphosulfate transmembrane transporter activity	GO:1902559//3'-phospho-5'-adenylyl sulfate transmembrane transport	gi|357134811|ref|XP_003569009.1|/2.8e-172/PREDICTED: UDP-galactose/UDP-glucose transporter 5 [Brachypodium distachyon]
TraesCS1A02G044900	0	0	0	0	0	0	0	0	0	0	0	0	0	0	0	0	0	0.12	-	GO:0005634//nucleus	GO:0003677//DNA binding;GO:0003700//transcription factor activity, sequence-specific DNA binding;GO:0046983//protein dimerization activity	GO:0006355//regulation of transcription, DNA-templated	gi|475505078|gb|EMT04698.1|/2.0e-92/MADS-box transcription factor 27 [Aegilops tauschii]
TraesCS1A02G045300	2.31	3.53	2.87	4.09	4.6	4.92	9.98	9.42	9.65	4.7	4.12	4	3.43	4.89	3.29	7.65	7.13	8.42	-	GO:0005829//cytosol	GO:0004725//protein tyrosine phosphatase activity;GO:0016301//kinase activity;GO:0017017//MAP kinase tyrosine/serine/threonine phosphatase activity	GO:0000188//inactivation of MAPK activity;GO:0006487//protein N-linked glycosylation;GO:0006499//N-terminal protein myristoylation;GO:0006888//ER to Golgi vesicle-mediated transport;GO:0009409//response to cold;GO:0009651//response to salt stress;GO:0010224//response to UV-B;GO:0010225//response to UV-C;GO:0010374//stomatal complex development;GO:0035335//peptidyl-tyrosine dephosphorylation;GO:00…	gi|169908387|gb|ACB05479.1|/0.0e+00/MAP kinase phosphatase [Triticum turgidum subsp. durum]
TraesCS1A02G045400	3.13	2.8	2.85	2.22	2.51	2.94	2.41	1.69	2.21	5.13	3.35	3.58	3.29	2.91	2.24	2.46	1.92	2.31	ko01100//Metabolic pathways;ko00520//Amino sugar and nucleotide sugar metabolism;ko00511//Other glycan degradation;ko00531//Glycosaminoglycan degradation;ko00603//Glycosphingolipid biosynthesis - globo series;ko00604//Glycosphingolipid biosynthesis - ganglio series	GO:0005773//vacuole;GO:0005829//cytosol;GO:0009505//plant-type cell wall	GO:0004563//beta-N-acetylhexosaminidase activity	GO:0005975//carbohydrate metabolic process	gi|357134815|ref|XP_003569011.1|/1.9e-289/PREDICTED: beta-hexosaminidase 1 [Brachypodium distachyon]
TraesCS1A02G045700	10.07	12.83	11.33	8.18	3.33	6.57	6.7	6.21	7.34	26.63	13.17	19.56	18.28	11.15	8.48	5.39	6.21	5.62	-	GO:0005634//nucleus	GO:0003677//DNA binding;GO:0003700//transcription factor activity, sequence-specific DNA binding;GO:0016740//transferase activity;GO:0045174//glutathione dehydrogenase (ascorbate) activity	GO:0006355//regulation of transcription, DNA-templated;GO:0055114//oxidation-reduction process;GO:0098869//cellular oxidant detoxification	gi|28192421|gb|AAL71854.1|/2.4e-119/dehydroascorbate reductase [Triticum aestivum]
TraesCS1A02G045800	48.62	63.93	73.94	33.17	17.09	27.89	28.85	23.83	27.45	114.34	62.28	86.89	83.71	37.89	22.23	24.89	25.97	21.76	-	-	GO:0045735//nutrient reservoir activity	-	gi|475560198|gb|EMT13510.1|/1.1e-200/Glutelin type-A 2 [Aegilops tauschii]
TraesCS1A02G046100	0.05	0.02	0	0	0	0	0.02	0.02	0.04	0	0.02	0.07	0.07	0.02	0	0	0.02	0	-	-	-	-	gi|474224550|gb|EMS59395.1|/0.0e+00/hypothetical protein TRIUR3_07024 [Triticum urartu]
TraesCS1A02G046300	0.98	0.81	1.46	0.89	0.81	1.1	0.7	0.67	0.63	1.92	0.94	1.6	1.64	0.76	0.7	0.35	0.53	0.48	-	-	GO:0016787//hydrolase activity	-	gi|326515782|dbj|BAK07137.1|/1.8e-156/predicted protein [Hordeum vulgare subsp. vulgare]
TraesCS1A02G046400	0.08	0	0	0.59	0.76	0.51	1.42	1.26	1.35	0	0	0	0	0.54	0.29	1.75	1.23	2.18	-	-	-	-	gi|326502898|dbj|BAJ99077.1|/3.9e-222/predicted protein [Hordeum vulgare subsp. vulgare]
TraesCS1A02G046500	1.16	3.28	1.92	2.15	0.87	1.79	2.17	2.01	2.17	3.06	1.26	2.37	2.11	2.05	1.26	1.03	1.55	1.44	-	-	GO:0016874//ligase activity	-	gi|473781732|gb|EMS46104.1|/0.0e+00/hypothetical protein TRIUR3_17287 [Triticum urartu]
TraesCS1A02G046600	5.31	7.43	5.97	6.29	5.87	5.64	10.78	11.99	12.71	8.78	5.44	7.9	6.52	6.76	5.03	11.18	11.89	11.7	-	-	-	-	gi|475569074|gb|EMT15676.1|/5.8e-133/hypothetical protein F775_30698 [Aegilops tauschii]
TraesCS1A02G046700	0.07	0.07	0	0	0	0	0	0	0.07	0	0	0.15	0	0	0	0.08	0.07	0	-	-	-	-	gi|474195453|gb|EMS58312.1|/1.8e-156/hypothetical protein TRIUR3_18199 [Triticum urartu]
TraesCS1A02G046800	1.36	1.41	1.8	1.3	1.56	1.78	1.55	1.15	1.65	0.57	1.05	1.73	2.02	1.58	1.2	1.58	1.17	1.69	-	GO:0016021//integral component of membrane	-	GO:0048858//cell projection morphogenesis	gi|721640912|ref|XP_010231776.1|/1.9e-49/PREDICTED: UPF0769 protein C21orf59 homolog [Brachypodium distachyon]
TraesCS1A02G046900	0	0	0	0	0	0	0.06	0.06	0	0.07	0.2	0.07	0	0.2	0	0.14	0.13	0.06	-	-	-	-	gi|960465610|ref|XP_014753945.1|/1.8e-69/PREDICTED: probable membrane-associated kinase regulator 3 [Brachypodium distachyon]
TraesCS1A02G047000	3.99	5.06	4.72	3.87	2.5	3.28	4.48	5.39	5.13	8.47	5.16	6.8	6.42	3.68	2.84	5	5.67	4.51	-	GO:0005783//endoplasmic reticulum;GO:0005887//integral component of plasma membrane	GO:0005524//ATP binding;GO:0015662//ATPase activity, coupled to transmembrane movement of ions, phosphorylative mechanism;GO:0019829//cation-transporting ATPase activity;GO:0046872//metal ion binding	GO:0098655//cation transmembrane transport	gi|326512260|dbj|BAJ96111.1|/0.0e+00/predicted protein [Hordeum vulgare subsp. vulgare]
TraesCS1A02G047200	0.59	0.51	0.53	0.23	0.29	0.48	0.34	0.23	0.27	0.55	0.3	0.54	0.45	0.48	0.23	0.05	0.19	0.12	-	GO:0016021//integral component of membrane	GO:0015079//potassium ion transmembrane transporter activity	GO:0071805//potassium ion transmembrane transport	gi|475416643|gb|EMT01000.1|/0.0e+00/Putative potassium transporter 12 [Aegilops tauschii]
TraesCS1A02G047400	0.23	0.12	0.82	0.57	1.4	0.56	8.41	9.73	10.82	0.59	0	0	0.23	0.95	0.51	7.74	7.94	9.72	-	GO:0016021//integral component of membrane	-	-	gi|475618011|gb|EMT30312.1|/1.9e-49/hypothetical protein F775_29101 [Aegilops tauschii]
TraesCS1A02G047500	3.58	3.01	3.32	2.99	3.06	3.14	2.77	2.85	3.08	4.21	4.45	4.05	4.17	2.74	3.11	2.8	3.16	3.71	-	-	-	-	gi|475532435|gb|EMT08226.1|/1.4e-182/hypothetical protein F775_20689 [Aegilops tauschii]
TraesCS1A02G047700	0	0	0	0	0	0	0	0.06	0	0.12	0	0	0	0	0	0	0	0	ko01100//Metabolic pathways;ko00565//Ether lipid metabolism;ko00600//Sphingolipid metabolism	GO:0043231//intracellular membrane-bounded organelle	GO:0080043//quercetin 3-O-glucosyltransferase activity;GO:0080044//quercetin 7-O-glucosyltransferase activity	GO:0009813//flavonoid biosynthetic process;GO:0052696//flavonoid glucuronidation	gi|475583304|gb|EMT19414.1|/6.0e-247/Cytokinin-O-glucosyltransferase 2 [Aegilops tauschii]
TraesCS1A02G048000	0.22	0.04	0.07	0.11	0.07	0.14	0.11	0.11	0.03	0	0.04	0.23	0.11	0.04	0.08	0.2	0	0.26	-	GO:0016021//integral component of membrane	GO:0004674//protein serine/threonine kinase activity;GO:0005524//ATP binding;GO:0030246//carbohydrate binding	GO:0006468//protein phosphorylation	gi|475583305|gb|EMT19415.1|/0.0e+00/Lectin-domain containing receptor kinase A4.3 [Aegilops tauschii]
TraesCS1A02G048100	0.07	0	0.03	0.1	0.07	0.03	0.03	0.03	0.06	0.14	0.14	0	0.07	0.07	0.08	0.04	0.03	0.07	-	GO:0016021//integral component of membrane	GO:0004674//protein serine/threonine kinase activity;GO:0005524//ATP binding;GO:0030246//carbohydrate binding	GO:0006468//protein phosphorylation	gi|473803461|gb|EMS46625.1|/0.0e+00/L-type lectin-domain containing receptor kinase IV.1 [Triticum urartu]
TraesCS1A02G048200	0.59	1.16	0.43	0.52	0.54	0.45	0.24	0.19	0.42	1.59	0.86	0.56	1.3	0.7	0.75	0.69	0.63	0.69	-	-	-	-	gi|475572465|gb|EMT16507.1|/1.3e-207/hypothetical protein F775_08928 [Aegilops tauschii]
TraesCS1A02G048300	0	0.02	0	0.12	0.05	0	0.2	0.24	0.21	0.03	0	0.03	0	0	0.03	0.14	0.2	0.13	ko03008//Ribosome biogenesis in eukaryotes	GO:0005622//intracellular	GO:0000166//nucleotide binding;GO:0003924//GTPase activity	GO:0006412//translation;GO:0042256//mature ribosome assembly	gi|944076335|gb|KQK11819.1|/0.0e+00/hypothetical protein BRADI_2g62580 [Brachypodium distachyon]
TraesCS1A02G048400	0	0.13	0.64	0.13	0	0.12	0	0.06	0.12	0	0	0	0	0	0	0	0	0	ko01100//Metabolic pathways;ko00750//Vitamin B6 metabolism	-	-	-	gi|164455196|dbj|BAF97099.1|/3.4e-89/putative ankyrin repeat protein [Triticum aestivum]
TraesCS1A02G048500	0	0.12	0.24	0.47	0.12	0.12	0.12	0.23	0.34	0.36	0	0.24	0.35	0.12	0.52	0.13	0.12	0.24	-	-	-	-	gi|474086990|gb|EMS54719.1|/1.1e-61/Ankyrin-3 [Triticum urartu]
TraesCS1A02G048600	5.49	4.74	3.8	3.54	4.02	3.92	2.83	2.8	2.75	4.11	5.82	4.28	5.35	3.46	4.17	3.29	3.74	3.03	-	GO:0005737//cytoplasm;GO:0016021//integral component of membrane;GO:0044614//nuclear pore cytoplasmic filaments	GO:0000822//inositol hexakisphosphate binding;GO:0005543//phospholipid binding;GO:0031369//translation initiation factor binding	GO:0006446//regulation of translational initiation;GO:0006449//regulation of translational termination;GO:0016973//poly(A)+ mRNA export from nucleus	gi|473990485|gb|EMS51864.1|/4.6e-126/Nucleoporin GLE1 [Triticum urartu]
TraesCS1A02G048700	1.82	3.47	4.04	4.3	7.99	7.21	17.64	17.36	22.28	2.03	1.79	1.18	1.03	5.55	4.91	12.15	11.02	16.14	ko00906//Carotenoid biosynthesis	-	GO:0008289//lipid binding	GO:0006869//lipid transport	gi|326502990|dbj|BAJ95928.1|/6.3e-45/predicted protein [Hordeum vulgare subsp. vulgare]
TraesCS1A02G048900	0	0	0	0	0	0	0	0	0	0	0	0	0	0	0	0.1	0	0	-	-	-	-	gi|475620360|gb|EMT31081.1|/4.3e-62/hypothetical protein F775_04239 [Aegilops tauschii]
TraesCS1A02G049000	0.26	0.4	0.2	0.33	0.21	0.29	0	0	0.09	1.48	1.53	0.94	2.19	0.51	1.8	0.03	0.3	0.09	-	-	-	-	gi|474381850|gb|EMS64648.1|/2.5e-42/hypothetical protein TRIUR3_33836 [Triticum urartu]
TraesCS1A02G049100	0.7	0.42	0.36	4.02	3.19	1.99	19.86	18.25	17.55	0	0.07	0.07	0.07	1.8	1	26.22	20	18.61	-	-	-	-	gi|514754731|ref|XP_004963108.1|/4.7e-70/PREDICTED: BURP domain-containing protein 13-like [Setaria italica]
TraesCS1A02G049300	0.52	0.63	0.77	0.57	0.4	0.3	0.34	0.35	0.24	2.36	1.02	1.55	1.48	0.44	0.42	0.5	0.36	0.25	ko03013//RNA transport	GO:0005643//nuclear pore	-	GO:0006810//transport	gi|475544919|gb|EMT10409.1|/0.0e+00/Nuclear pore complex protein [Aegilops tauschii]
TraesCS1A02G049400	0.1	0	0	0	0	0	0	0	0	0	0	0	0.1	0	0	0	0	0	-	-	-	-	gi|326529949|dbj|BAK08254.1|/2.0e-104/predicted protein [Hordeum vulgare subsp. vulgare]
TraesCS1A02G049600	4.31	4.99	6.26	5.09	1.5	3	17.65	16.24	17.58	11.66	4.24	7.25	6.57	4.23	1.14	6.68	9.72	10.51	ko02010//ABC transporters	GO:0005886//plasma membrane;GO:0016021//integral component of membrane	GO:0005524//ATP binding;GO:0042626//ATPase activity, coupled to transmembrane movement of substances	GO:0055085//transmembrane transport	gi|326497887|dbj|BAJ94806.1|/0.0e+00/predicted protein [Hordeum vulgare subsp. vulgare]
TraesCS1A02G049700	13.95	12.38	12.3	10.19	10.18	10.75	13.43	13.71	13.21	18.62	19.6	17.97	20.23	15.15	10.44	14.93	13.95	13.39	ko03040//Spliceosome	GO:0005739//mitochondrion	GO:0000166//nucleotide binding;GO:0000166//nucleotide binding;GO:0003676//nucleic acid binding;GO:0003676//nucleic acid binding;GO:0008270//zinc ion binding;GO:0008270//zinc ion binding	-	gi|68035567|gb|AAY84873.1|/1.2e-50/alternative splicing regulator [Triticum aestivum]//gi|68035567|gb|AAY84873.1|/4.2e-72/alternative splicing regulator [Triticum aestivum]
TraesCS1A02G049800	0.04	0	0	0	0.04	0.07	0	0	0	0.11	0.04	0.11	0	0	0	0	0.07	0	-	GO:0046658//anchored component of plasma membrane	GO:0030247//polysaccharide binding;GO:0042973//glucan endo-1,3-beta-D-glucosidase activity	GO:0005975//carbohydrate metabolic process	gi|1002299765|ref|XP_015613279.1|/1.7e-173/PREDICTED: glucan endo-1,3-beta-glucosidase 10 [Oryza sativa Japonica Group]
TraesCS1A02G049900	0	0	0	0	0	0	0	0	0.1	0	0	0	0	0	0	0	0	0	-	-	GO:0003824//catalytic activity	-	gi|475550751|gb|EMT11510.1|/1.3e-33/Non-lysosomal glucosylceramidase [Aegilops tauschii]
TraesCS1A02G050100	1.24	1.28	1.78	3.51	2.55	3.09	9.02	10.63	9.8	0.96	0.43	0.96	0.61	4.4	2.5	8.06	7.07	6.46	ko01100//Metabolic pathways;ko01110//Biosynthesis of secondary metabolites;ko00010//Glycolysis / Gluconeogenesis;ko00350//Tyrosine metabolism;ko00071//Fatty acid degradation;ko01220//Degradation of aromatic compounds	-	GO:0008270//zinc ion binding;GO:0016491//oxidoreductase activity	GO:0055114//oxidation-reduction process	gi|473971355|gb|EMS51491.1|/3.7e-229/Alcohol dehydrogenase-like 3 [Triticum urartu]//gi|473971355|gb|EMS51491.1|/3.9e-212/Alcohol dehydrogenase-like 3 [Triticum urartu]
TraesCS1A02G050300	0.18	0.18	0.36	0	0	0	0	0	0.17	0.73	0.28	0	0.44	0	0.1	0	0.18	0.09	-	GO:0005840//ribosome	GO:0003735//structural constituent of ribosome	GO:0006412//translation	gi|473904919|gb|EMS49336.1|/4.7e-103/hypothetical protein TRIUR3_05731 [Triticum urartu]
TraesCS1A02G050500	0	0	0	0	0	0	0	0.31	0	0	0	0	0	0	0	0.33	0	0.31	-	GO:0016021//integral component of membrane	GO:0008270//zinc ion binding	-	gi|326526099|dbj|BAJ93226.1|/3.3e-32/predicted protein [Hordeum vulgare subsp. vulgare]
TraesCS1A02G050600	0	0.74	0	0	0	0.13	0	0	0.13	1.23	0.29	2.07	0	0	0	0	0.25	0.14	-	-	-	GO:0031640//killing of cells of other organism;GO:0050832//defense response to fungus	gi|473904917|gb|EMS49334.1|/3.0e-32/Defensin-like protein [Triticum urartu]
TraesCS1A02G050700	0	0.25	0.13	0.13	0	0	0	0	0	2.19	0	3.77	0.13	0	0	0	0	0	-	-	-	GO:0031640//killing of cells of other organism;GO:0050832//defense response to fungus	gi|641739917|gb|AIA66990.1|/9.3e-10/defensin [Triticum aestivum]
TraesCS1A02G050800	0	5.35	1.19	0.13	0.26	0.13	0	0	0	4.91	0.4	7.23	0.13	0	0	0	0	0.13	-	-	-	GO:0031640//killing of cells of other organism;GO:0050832//defense response to fungus	gi|258619910|gb|ACV84384.1|/3.2e-34/defensin precursor [Triticum turgidum subsp. durum]
TraesCS1A02G050900	0	0.09	0.35	0	0.09	0.08	0	0	0.08	1.13	0.09	1.59	0.17	0.09	0.09	0	0	0.17	-	-	-	GO:0031640//killing of cells of other organism;GO:0050832//defense response to fungus	gi|641739915|gb|AIA66989.1|/1.6e-38/defensin [Triticum aestivum]
TraesCS1A02G051000	0.79	0.25	0.62	0.43	0.25	0.25	0	0.09	0.16	2.5	1.59	1.46	0.59	1.02	0.3	0.37	0.45	0.25	-	-	-	-	gi|474381198|gb|EMS64597.1|/2.4e-101/hypothetical protein TRIUR3_12507 [Triticum urartu]
TraesCS1A02G051100	0	0.25	0.09	0.13	0.12	0	0.04	0.12	0.16	0.21	0.05	0.4	0.13	0.11	0	0.14	0.18	0	-	-	GO:0003676//nucleic acid binding	GO:0015074//DNA integration	gi|475552797|gb|EMT11868.1|/1.3e-196/hypothetical protein F775_02853 [Aegilops tauschii]
TraesCS1A02G051300	2.88	2.87	2.94	2.69	2.94	2.81	1.83	2.37	1.72	3.69	3.23	2.87	2.97	2.5	2.55	2.26	2.06	2.16	-	GO:0009536//plastid	-	-	gi|475624270|gb|EMT32539.1|/1.0e-246/hypothetical protein F775_31651 [Aegilops tauschii]//gi|475624270|gb|EMT32539.1|/4.5e-247/hypothetical protein F775_31651 [Aegilops tauschii]
TraesCS1A02G051400	0.11	0.12	0.03	0.03	0.09	0.09	0.06	0.03	0.11	0.12	0.11	0.09	0.18	0.15	0.03	0.15	0.12	0.14	-	-	GO:0003779//actin binding	-	gi|474039259|gb|EMS53229.1|/0.0e+00/hypothetical protein TRIUR3_13537 [Triticum urartu]
TraesCS1A02G051500	12.55	13.18	12.84	9.82	7.41	11.42	7.47	8.84	7.76	23.39	10.46	17.37	15.98	11.52	9.83	6.91	10.89	7.2	ko01100//Metabolic pathways;ko00590//Arachidonic acid metabolism	-	-	-	gi|475624272|gb|EMT32541.1|/3.4e-70/hypothetical protein F775_31652 [Aegilops tauschii]
TraesCS1A02G051600	1.9	1.91	1.67	1.34	1.45	2.08	1.54	0.84	1.36	3.34	1.67	2.54	2.07	2.17	1.77	1.18	1.53	1.26	-	-	-	-	gi|474185188|gb|EMS57860.1|/6.0e-202/hypothetical protein TRIUR3_20716 [Triticum urartu]
TraesCS1A02G051700	18.87	21.19	29.49	47.55	28.33	38.28	154.42	149.25	157.26	28.46	18.28	26.89	21.25	41.18	26.4	166.7	142.68	144.44	-	-	-	-	gi|326489294|dbj|BAK01630.1|/2.2e-06/predicted protein [Hordeum vulgare subsp. vulgare]
TraesCS1A02G051800	0	0	0.1	0	0.1	0.1	1.14	1	1.18	0.11	0.21	0.32	0.1	0.11	0.11	2.35	1.02	1.03	-	GO:0005887//integral component of plasma membrane;GO:0012506//vesicle membrane	GO:0005460//UDP-glucose transmembrane transporter activity	GO:0015786//UDP-glucose transport;GO:0034220//ion transmembrane transport	gi|326524704|dbj|BAK04288.1|/3.7e-135/predicted protein, partial [Hordeum vulgare subsp. vulgare]
TraesCS1A02G051900	51.79	37.01	44.77	37.72	34.89	33.38	37.54	31.21	35.26	42.42	52.27	48.08	43.65	39.31	40.25	39.71	33.15	37.85	-	GO:0012506//vesicle membrane	GO:0005460//UDP-glucose transmembrane transporter activity	GO:0015786//UDP-glucose transport	gi|474387871|gb|EMS65098.1|/1.9e-25/hypothetical protein TRIUR3_16980 [Triticum urartu]
TraesCS1A02G052100	1.9	1.44	2.22	1.27	1.22	1.78	1.31	0.94	1.79	3.42	2.81	3.12	3.13	1.48	1.44	1.95	1.35	1.66	ko04141//Protein processing in endoplasmic reticulum;ko04145//Phagosome	GO:0005783//endoplasmic reticulum	GO:0005509//calcium ion binding;GO:0051082//unfolded protein binding	GO:0006457//protein folding	gi|474393571|gb|EMS65552.1|/1.8e-21/Calreticulin [Triticum urartu]
TraesCS1A02G052200	8.98	9.65	8.89	7.43	7.05	8.64	7.05	7.91	7.62	10.85	9.22	10.14	10.34	8.22	8.1	6.65	6.25	6.79	-	GO:0009506//plasmodesma	-	-	gi|326508396|dbj|BAJ99465.1|/0.0e+00/predicted protein [Hordeum vulgare subsp. vulgare]//gi|474393572|gb|EMS65553.1|/0.0e+00/hypothetical protein TRIUR3_20845 [Triticum urartu]
TraesCS1A02G052300	0.07	0	0	0	0	0	0.22	0.35	0.21	0.06	0	0.17	0	0.06	0	0.18	0.11	0.22	ko04144//Endocytosis	-	GO:0016788//hydrolase activity, acting on ester bonds	-	gi|326523385|dbj|BAJ88733.1|/4.0e-188/predicted protein [Hordeum vulgare subsp. vulgare]
TraesCS1A02G052400	0.18	0.18	0.18	0.18	0.18	0.53	0.54	0.35	0.35	1.38	0.54	0	1.26	0	0.79	0.58	0.18	0	ko03040//Spliceosome	-	GO:0004842//ubiquitin-protein transferase activity;GO:0008270//zinc ion binding;GO:0016787//hydrolase activity;GO:0097159//organic cyclic compound binding;GO:1901363//heterocyclic compound binding	GO:0016567//protein ubiquitination	gi|474250789|gb|EMS60220.1|/2.8e-96/hypothetical protein TRIUR3_23378 [Triticum urartu]
TraesCS1A02G052500	0	0	0	0	0	0	0	0	0.33	0	0	0	0	0	0	0	0	0	-	GO:0005886//plasma membrane;GO:0016021//integral component of membrane	-	-	gi|475547013|gb|EMT10791.1|/1.6e-59/hypothetical protein F775_04337 [Aegilops tauschii]
TraesCS1A02G053000	0	0.12	0	0	0	0	0	0	0	0	0	0	0	0	0	0	0	0	-	-	-	-	-
TraesCS1A02G053100	0	0.14	0	0	0.14	0	0	0	0	0	0	0	0	0	0	0	0	0	-	GO:0005576//extracellular region	GO:0030145//manganese ion binding;GO:0045735//nutrient reservoir activity	-	gi|475547014|gb|EMT10792.1|/3.1e-105/Putative germin-like protein 2-1 [Aegilops tauschii]
TraesCS1A02G053200	0	0.84	0.51	0	0	0	0	0	0	0	0	0	0.26	0	0.28	0	0.25	0	-	-	-	-	gi|473880766|gb|EMS47965.1|/1.8e-62/hypothetical protein TRIUR3_34108 [Triticum urartu]
TraesCS1A02G053400	0.07	0.13	0.07	0.26	0.07	0.06	0.06	0.06	0.19	0.07	0	0.07	0.06	0	0	0	0.06	0.25	ko01100//Metabolic pathways;ko01200//Carbon metabolism;ko00710//Carbon fixation in photosynthetic organisms;ko00620//Pyruvate metabolism	-	-	-	gi|960485302|ref|XP_014757800.1|/1.0e-168/PREDICTED: uncharacterized protein LOC106866685 [Brachypodium distachyon]
TraesCS1A02G053600	1.5	1.65	1.45	0.96	1.18	1.06	1.09	1.1	1.27	2.72	3.03	2.87	2.9	1.32	1.32	1.65	1.36	1.1	ko01100//Metabolic pathways;ko01200//Carbon metabolism;ko00710//Carbon fixation in photosynthetic organisms;ko00620//Pyruvate metabolism	-	-	-	gi|960485302|ref|XP_014757800.1|/2.5e-186/PREDICTED: uncharacterized protein LOC106866685 [Brachypodium distachyon]
TraesCS1A02G053700	0.15	0.39	0	0.18	0	0.21	0	0.51	0.75	0.41	0	0	0	0.33	0	0.44	0	0	ko04120//Ubiquitin mediated proteolysis	GO:0005634//nucleus;GO:0005829//cytosol	GO:0004839//ubiquitin activating enzyme activity;GO:0004842//ubiquitin-protein transferase activity;GO:0005524//ATP binding	GO:0016567//protein ubiquitination;GO:0019941//modification-dependent protein catabolic process	gi|326496302|dbj|BAJ94613.1|/4.1e-133/predicted protein, partial [Hordeum vulgare subsp. vulgare]
TraesCS1A02G054000	2.84	2.73	2.91	2.14	1.37	1.9	1.12	0.74	0.5	4.33	3.61	4.05	3.89	2.21	3.3	1.62	0.98	0.9	-	GO:0005634//nucleus;GO:0005737//cytoplasm	-	GO:0009585//red, far-red light phototransduction;GO:0042752//regulation of circadian rhythm	gi|326531972|dbj|BAK01362.1|/2.1e-133/predicted protein [Hordeum vulgare subsp. vulgare]
TraesCS1A02G054300	2.12	2.52	2.29	2.26	1.62	2.44	3.24	3.53	3.19	3.8	2.82	3.86	3.15	2.34	2.12	3.01	3.11	3.23	-	GO:0031011//Ino80 complex	-	GO:0000278//mitotic cell cycle;GO:0007062//sister chromatid cohesion;GO:0007129//synapsis;GO:0007131//reciprocal meiotic recombination;GO:0008284//positive regulation of cell proliferation;GO:0010332//response to gamma radiation;GO:0031048//chromatin silencing by small RNA;GO:0032204//regulation of telomere maintenance;GO:0032504//multicellular organism reproduction;GO:0042138//meiotic DNA double…	gi|473995253|gb|EMS52007.1|/0.0e+00/hypothetical protein TRIUR3_26459 [Triticum urartu]
TraesCS1A02G054400	1.31	0.79	1.11	0.66	0.71	0.59	0.4	0.58	0.65	3.07	2.08	2.06	1.74	1	0.89	0.75	0.56	0.44	-	GO:0005737//cytoplasm;GO:0005819//spindle;GO:0005871//kinesin complex;GO:0005874//microtubule	GO:0005524//ATP binding;GO:0008017//microtubule binding;GO:0008574//ATP-dependent microtubule motor activity, plus-end-directed	GO:0007018//microtubule-based movement	gi|475576439|gb|EMT17547.1|/0.0e+00/125 kDa kinesin-related protein [Aegilops tauschii]
TraesCS1A02G054500	0	0	0	0	0	0	0	0	0	0.07	0	0.03	0	0	0	0	0.03	0	-	-	-	-	gi|474343472|gb|EMS62740.1|/2.2e-68/Protein Rf1, mitochondrial [Triticum urartu]
TraesCS1A02G054700	0	0.06	0.13	0.03	0	0	0.03	0.03	0.06	0.58	0.16	0.2	0.09	0.03	0.03	0	0	0	-	-	-	-	gi|474343472|gb|EMS62740.1|/4.5e-88/Protein Rf1, mitochondrial [Triticum urartu]
TraesCS1A02G054800	0	0.04	0	0	0.04	0.04	0.04	0.04	0.04	0	0	0.04	0.08	0	0	0.04	0	0	-	-	-	-	gi|475596534|gb|EMT23389.1|/1.5e-33/hypothetical protein F775_22313 [Aegilops tauschii]
TraesCS1A02G054900	6.21	4.94	5.02	3.34	5.13	5.37	5.46	5.69	5.05	7.03	6.49	5.97	6.3	5.17	4.83	7.49	5.55	7.69	-	GO:0005730//nucleolus	GO:0003700//transcription factor activity, sequence-specific DNA binding;GO:0008097//5S rRNA binding;GO:0046872//metal ion binding;GO:0080084//5S rDNA binding	GO:0006355//regulation of transcription, DNA-templated	gi|357130005|ref|XP_003566649.1|/6.9e-148/PREDICTED: zinc finger protein 43-like isoform X1 [Brachypodium distachyon]//gi|474188947|gb|EMS58035.1|/2.7e-161/Transcription factor IIIA [Triticum urartu]
TraesCS1A02G055000	0.5	1	0.86	0.21	0.28	0.64	0.3	0.16	0.36	0.88	0.93	0.98	0.66	0.39	0.13	0.22	0.15	0.11	-	GO:0009535//chloroplast thylakoid membrane;GO:0016021//integral component of membrane	-	GO:0010027//thylakoid membrane organization;GO:0090351//seedling development	gi|326489013|dbj|BAK01490.1|/1.1e-171/predicted protein, partial [Hordeum vulgare subsp. vulgare]
TraesCS1A02G055200	55.21	45.79	57.04	17.91	9.39	10.85	9.02	9.07	10.42	96.99	103.95	97.19	76.66	21.41	31.2	10.77	8.79	9.03	-	GO:0005886//plasma membrane;GO:0016021//integral component of membrane	-	-	gi|474188946|gb|EMS58034.1|/2.2e-105/hypothetical protein TRIUR3_16970 [Triticum urartu]
TraesCS1A02G055300	47.24	34.98	41.53	23.38	21.19	20.32	11.35	14.45	14.4	52.69	64.87	53.56	59.05	30.68	46	18.53	25.8	19	ko04144//Endocytosis	-	-	-	gi|326531180|dbj|BAK04941.1|/4.2e-156/predicted protein [Hordeum vulgare subsp. vulgare]
TraesCS1A02G055400	4.66	4.31	4.12	3.36	2.91	3.18	2.38	2.99	2.77	4.38	4.94	4.85	4.94	4.11	4.69	2.7	4.17	2.55	-	GO:0005739//mitochondrion;GO:0009507//chloroplast	GO:0000175//3'-5'-exoribonuclease activity	GO:0006364//rRNA processing;GO:0006399//tRNA metabolic process;GO:0009902//chloroplast relocation;GO:0010027//thylakoid membrane organization;GO:0090503//RNA phosphodiester bond hydrolysis, exonucleolytic	gi|357134851|ref|XP_003569029.1|/0.0e+00/PREDICTED: ribonuclease II, chloroplastic/mitochondrial isoform X1 [Brachypodium distachyon]
TraesCS1A02G055500	0	0.14	0	0	0	0	0	0	0	0	0.28	0.29	0	0	0	0	0	0	-	-	-	-	gi|474343472|gb|EMS62740.1|/6.3e-98/Protein Rf1, mitochondrial [Triticum urartu]
TraesCS1A02G055600	0.18	0.27	0.4	0.19	0.22	0.35	0.17	0.13	0.07	0.92	0.69	1.06	0.58	0.32	0.3	0.11	0.18	0.12	-	-	-	-	gi|475581338|gb|EMT18803.1|/3.6e-12/hypothetical protein F775_23497 [Aegilops tauschii]
TraesCS1A02G055800	0.03	0	0.07	0	0.03	0	0	0	0	0.2	0.03	0.24	0.07	0.03	0	0	0	0	-	-	-	-	gi|475589307|gb|EMT21113.1|/3.9e-102/hypothetical protein F775_23369 [Aegilops tauschii]
TraesCS1A02G055900	0	0	0	0	0	0	0	0	0	0	0	0	0	0.06	0	0	0	0	-	GO:0046658//anchored component of plasma membrane	GO:0030247//polysaccharide binding;GO:0042973//glucan endo-1,3-beta-D-glucosidase activity	GO:0005975//carbohydrate metabolic process	gi|22655795|gb|AAN04212.1|/1.4e-129/Putative beta-1,3-glucanase [Oryza sativa Japonica Group]
TraesCS1A02G056000	0.07	0	0	0	0.04	0.04	0.04	0.07	0.04	0.19	0	0.23	0.18	0.08	0.04	0.08	0.07	0.08	-	-	-	-	gi|474343468|gb|EMS62736.1|/5.0e-72/Protein Rf1, mitochondrial [Triticum urartu]
TraesCS1A02G056100	0	0	0	0.09	0.09	0	0	0.09	0	0	0.09	0	0.09	0	0	0	0	0	ko00330//Arginine and proline metabolism	-	-	-	gi|474204962|gb|EMS58659.1|/1.2e-140/hypothetical protein TRIUR3_01529 [Triticum urartu]
TraesCS1A02G056105	0.05	0	0.05	0.05	0.05	0	0.05	0	0.1	0.32	0.05	0.06	0.11	0.16	0.12	0.17	0	0	-	-	-	-	gi|474204961|gb|EMS58658.1|/5.8e-62/Protein Rf1, mitochondrial [Triticum urartu]
TraesCS1A02G056400	99.28	170.26	139.84	87.07	79.39	130	31.11	34.15	31.39	118.37	85.93	97.01	96.33	103.11	106.42	27.61	20.55	33.16	-	GO:0016021//integral component of membrane	-	-	gi|474204965|gb|EMS58662.1|/2.3e-23/hypothetical protein TRIUR3_01532 [Triticum urartu]
TraesCS1A02G056500	4.97	6.47	4.69	3.87	3.39	5.01	5.04	5.3	4.92	5.55	4.5	4.92	5.03	4.33	2.95	4.81	4.58	4.28	-	-	-	-	gi|357145416|ref|XP_003573635.1|/1.2e-150/PREDICTED: F-box protein SKIP1-like [Brachypodium distachyon]//gi|357145416|ref|XP_003573635.1|/2.2e-145/PREDICTED: F-box protein SKIP1-like [Brachypodium distachyon]
TraesCS1A02G056600	2.39	2.28	2.51	2.14	0.95	1.53	0.23	0.49	1.13	3.64	2.38	3.41	3.11	1.15	1.19	1.19	0.49	0.36	ko00240//Pyrimidine metabolism;ko00760//Nicotinate and nicotinamide metabolism	GO:0005829//cytosol	GO:0008477//purine nucleosidase activity;GO:0045437//uridine nucleosidase activity	GO:0006152//purine nucleoside catabolic process	gi|474204967|gb|EMS58664.1|/7.1e-170/hypothetical protein TRIUR3_01534 [Triticum urartu]
TraesCS1A02G056900	4.61	7.56	4.87	2.85	2.42	4.4	3.79	5.86	2.88	1.99	1.98	1.23	1.65	4.63	2.64	3.73	2.98	3.16	-	-	-	-	gi|474204968|gb|EMS58665.1|/7.7e-36/hypothetical protein TRIUR3_01536 [Triticum urartu]
TraesCS1A02G057100	0.36	0.71	0.41	0.4	0.64	0.75	0.54	0.35	0.38	1.14	0.37	0.42	0.58	0.5	0.84	0.54	0.09	0.45	-	GO:0019005//SCF ubiquitin ligase complex	GO:0004842//ubiquitin-protein transferase activity	GO:0016567//protein ubiquitination;GO:0031146//SCF-dependent proteasomal ubiquitin-dependent protein catabolic process	gi|475535047|gb|EMT08682.1|/2.9e-218/hypothetical protein F775_14575 [Aegilops tauschii]
TraesCS1A02G057200	1.68	1.81	1.26	2.24	5.35	3.06	5.38	6.7	6.08	1.18	1.29	0.97	1.5	3.01	2.01	6.25	3.92	6.67	ko01100//Metabolic pathways;ko01110//Biosynthesis of secondary metabolites;ko00860//Porphyrin and chlorophyll metabolism	GO:0009507//chloroplast	GO:0008883//glutamyl-tRNA reductase activity;GO:0050661//NADP binding	GO:0006782//protoporphyrinogen IX biosynthetic process;GO:0015995//chlorophyll biosynthetic process;GO:0055114//oxidation-reduction process	gi|354681872|dbj|BAL04916.1|/1.3e-249/glutamyl tRNA reductase [Triticum aestivum]//gi|354681872|dbj|BAL04916.1|/1.4e-276/glutamyl tRNA reductase [Triticum aestivum]
TraesCS1A02G057300	0	0.18	0.15	0.04	0	0.07	0.04	0.03	0	0.59	0.17	0.39	0.21	0.04	0	0	0.04	0.04	-	-	-	-	gi|473887113|gb|EMS48214.1|/3.1e-69/Protein Rf1, mitochondrial [Triticum urartu]
TraesCS1A02G057400	0	0	0.04	0	0	0	0	0	0	0.11	0	0.04	0.07	0.04	0.04	0	0	0.04	-	-	-	-	gi|475589307|gb|EMT21113.1|/1.2e-49/hypothetical protein F775_23369 [Aegilops tauschii]
TraesCS1A02G057700	0	0	0	0	0	0	0	0	0	0.59	0	0.29	0.29	0	0	0	0	0	-	-	-	-	gi|475463866|gb|EMT02141.1|/1.8e-45/hypothetical protein F775_07356 [Aegilops tauschii]
TraesCS1A02G057900	0	0	0	0	0	0	0	0	0	0	0	0.06	0	0	0	0	0	0	-	-	-	-	gi|475522856|gb|EMT06811.1|/1.2e-125/hypothetical protein F775_09107 [Aegilops tauschii]
TraesCS1A02G058000	0	0	0	0	0	0	0	0	0	0.21	0	0	0	0	0	0	0	0	-	-	-	-	gi|473765766|gb|EMS45936.1|/9.7e-144/hypothetical protein TRIUR3_27171 [Triticum urartu]
TraesCS1A02G058100	0.11	0.03	0.07	0.03	0.04	0.14	0.07	0	0	0.43	0.22	0.11	0.21	0.32	0.12	0	0.03	0.18	-	-	-	-	-
TraesCS1A02G058200	0	0.04	0	0	0	0	0	0	0	0	0	0	0.04	0	0	0.04	0	0	-	GO:0005886//plasma membrane;GO:0016021//integral component of membrane	GO:0004674//protein serine/threonine kinase activity;GO:0005509//calcium ion binding;GO:0005524//ATP binding;GO:0030247//polysaccharide binding	GO:0006468//protein phosphorylation;GO:0007166//cell surface receptor signaling pathway	gi|475607490|gb|EMT26732.1|/0.0e+00/Wall-associated receptor kinase 2 [Aegilops tauschii]
TraesCS1A02G058300	5.2	2.42	4.77	1.44	0.7	1.27	0.47	0.7	0.55	10.51	11.97	10.68	5.93	2.49	2.21	0.88	0.34	0.86	ko03010//Ribosome	GO:0005840//ribosome	-	GO:0042254//ribosome biogenesis	gi|326490455|dbj|BAJ84891.1|/3.9e-99/predicted protein [Hordeum vulgare subsp. vulgare]
TraesCS1A02G058400	1.39	1.32	0.98	0.44	1.79	1.36	0.72	0.68	0.89	1.07	0.89	0.97	0.8	0.93	0.15	0.72	0.44	0.4	-	GO:0005634//nucleus	GO:0003677//DNA binding;GO:0003700//transcription factor activity, sequence-specific DNA binding	GO:0006355//regulation of transcription, DNA-templated;GO:0007275//multicellular organism development	gi|1008935836|gb|AFU92142.2|/1.0e-183/starch negative regulator RSR1 [Triticum aestivum]//gi|1008935836|gb|AFU92142.2|/1.1e-180/starch negative regulator RSR1 [Triticum aestivum]//gi|1008935836|gb|AFU92142.2|/8.0e-139/starch negative regulator RSR1 [Triticum aestivum]
TraesCS1A02G058500	0.49	0.28	0.12	0.4	0.39	0.56	0.31	0.24	0.21	0.3	0.21	0.22	0.35	0.55	0.59	0.11	0.25	0.41	ko03440//Homologous recombination	GO:0005657//replication fork;GO:0033063//Rad51B-Rad51C-Rad51D-XRCC2 complex	GO:0000150//recombinase activity;GO:0000400//four-way junction DNA binding;GO:0003690//double-stranded DNA binding;GO:0003697//single-stranded DNA binding;GO:0004520//endodeoxyribonuclease activity;GO:0005524//ATP binding;GO:0008094//DNA-dependent ATPase activity	GO:0000707//meiotic DNA recombinase assembly;GO:0006312//mitotic recombination;GO:0007131//reciprocal meiotic recombination;GO:0010212//response to ionizing radiation;GO:0042148//strand invasion	gi|357130009|ref|XP_003566651.1|/1.7e-175/PREDICTED: DNA repair protein RAD51 homolog 2 isoform X1 [Brachypodium distachyon]
TraesCS1A02G058600	0.68	0.43	0.85	0.38	0.31	0.13	0.31	0.41	0.39	0.97	0.93	0.95	1.09	0.47	0.32	0.44	0.48	0.51	-	-	-	-	gi|473728361|gb|EMS45098.1|/1.2e-244/hypothetical protein TRIUR3_21415 [Triticum urartu]//gi|473728361|gb|EMS45098.1|/2.0e-296/hypothetical protein TRIUR3_21415 [Triticum urartu]//gi|473728361|gb|EMS45098.1|/2.3e-290/hypothetical protein TRIUR3_21415 [Triticum urartu]
TraesCS1A02G058700	0	0	0	0	0	0	0.19	0.06	0.12	0.06	0.03	0.06	0	0.03	0	0	0.15	0	-	GO:0016021//integral component of membrane	-	-	gi|326509567|dbj|BAJ86999.1|/7.2e-146/predicted protein [Hordeum vulgare subsp. vulgare]
TraesCS1A02G058800	0	0	0.06	0	0	0	0	0	0	0	0	0	0	0	0	0	0	0	-	GO:0005886//plasma membrane;GO:0016021//integral component of membrane	GO:0015171//amino acid transmembrane transporter activity	GO:0003333//amino acid transmembrane transport	gi|960465958|ref|XP_014754068.1|/1.4e-230/PREDICTED: lysine histidine transporter 2-like [Brachypodium distachyon]
TraesCS1A02G058900	0	0	0.17	0	0	0	0	0	0	0.11	0.12	0.17	0	0.06	0	0.06	0	0	-	GO:0009507//chloroplast	GO:0016301//kinase activity;GO:0016773//phosphotransferase activity, alcohol group as acceptor	GO:0005975//carbohydrate metabolic process;GO:0016310//phosphorylation	gi|474418760|gb|EMS67371.1|/2.3e-278/Xylulose kinase [Triticum urartu]//gi|474418760|gb|EMS67371.1|/7.5e-277/Xylulose kinase [Triticum urartu]
TraesCS1A02G059100	0.25	0.25	0.86	0.99	0.61	0.2	5.06	3.78	5.46	0	0	0.1	0.05	0.56	0.06	3.59	2.24	2.41	-	GO:0005737//cytoplasm;GO:0016020//membrane	GO:0004620//phospholipase activity;GO:0047372//acylglycerol lipase activity	GO:0016042//lipid catabolic process	gi|475618985|gb|EMT30617.1|/2.2e-213/Patatin group A-3 [Aegilops tauschii]
TraesCS1A02G059200	0.08	0.04	0	0.08	0.15	0	0.08	0.22	0.36	0.31	0.32	0.47	0.12	0.08	0.04	0.58	0.75	0.5	-	GO:0016021//integral component of membrane	GO:0005345//purine nucleobase transmembrane transporter activity	GO:1904823//purine nucleobase transmembrane transport	gi|326499876|dbj|BAJ90773.1|/1.8e-309/predicted protein [Hordeum vulgare subsp. vulgare]
TraesCS1A02G059500	0.08	0.07	0.19	0	0	0	0.17	0.16	0.18	0.23	0.06	0.23	0.06	0	0	0.02	0.02	0.04	ko04120//Ubiquitin mediated proteolysis	GO:0005634//nucleus;GO:0005737//cytoplasm	GO:0004842//ubiquitin-protein transferase activity;GO:0016874//ligase activity	-	gi|475621582|gb|EMT31528.1|/0.0e+00/E3 ubiquitin-protein ligase UPL4 [Aegilops tauschii]
TraesCS1A02G059600	0.08	0	0.15	0	0	0	0	0.04	0	0	0	0.04	0.07	0	0.08	0.04	0.11	0	ko01100//Metabolic pathways;ko00270//Cysteine and methionine metabolism	-	-	-	gi|475621581|gb|EMT31527.1|/8.9e-149/hypothetical protein F775_05176 [Aegilops tauschii]
TraesCS1A02G059700	0.16	0.05	0.16	0	0	0.05	0.11	0	0	0.11	0.11	0.06	0.05	0	0	0	0	0	-	-	-	-	gi|475566099|gb|EMT14952.1|/1.7e-71/hypothetical protein F775_00096 [Aegilops tauschii]
TraesCS1A02G059800	1	0.79	1.07	0.56	0.69	1.32	0.39	0.51	0.79	1.37	1.01	0.86	0.4	0.8	0.71	0.54	0.32	1.24	-	-	-	-	gi|474428968|gb|EMS67850.1|/8.0e-77/hypothetical protein TRIUR3_30006 [Triticum urartu]
TraesCS1A02G060000	0	0	0	0	0.59	0.58	0	0	0	0	0	0	0	0	0	0	0	0	-	-	-	-	gi|472906000|gb|EMS35761.1|/1.9e-39/hypothetical protein TRIUR3_29297 [Triticum urartu]
TraesCS1A02G060100	14.96	11.63	14.72	4.46	4.14	5.06	1.79	1.35	1.58	34.92	30.16	25.82	26.75	8.12	9.95	2.59	3.53	2.3	ko01100//Metabolic pathways;ko00563//Glycosylphosphatidylinositol(GPI)-anchor biosynthesis	GO:0042765//GPI-anchor transamidase complex	GO:0003923//GPI-anchor transamidase activity;GO:0008233//peptidase activity	GO:0006508//proteolysis;GO:0016255//attachment of GPI anchor to protein;GO:0034394//protein localization to cell surface	gi|326515184|dbj|BAK03505.1|/2.0e-193/predicted protein [Hordeum vulgare subsp. vulgare]
TraesCS1A02G060400	0	0	0	0	0	0	0	0	0.03	0	0	0	0	0	0	0	0	0	-	-	-	-	gi|475555598|gb|EMT12462.1|/4.3e-158/hypothetical protein F775_24742 [Aegilops tauschii]
TraesCS1A02G060500	0.24	0.04	0.4	0	0	0.04	0	0.04	0.04	0.72	0.53	0.53	0.62	0.08	0.04	0.04	0.16	0.12	-	-	-	-	gi|326505340|dbj|BAK03057.1|/5.4e-51/predicted protein [Hordeum vulgare subsp. vulgare]
TraesCS1A02G060600	0.09	0.09	0	0	0	0.03	0.03	0.03	0	0.27	0.28	0.22	0.09	0.03	0.03	0.07	0	0	-	GO:0005634//nucleus	-	GO:0042254//ribosome biogenesis	gi|326509277|dbj|BAJ91555.1|/1.9e-224/predicted protein [Hordeum vulgare subsp. vulgare]//gi|326509277|dbj|BAJ91555.1|/8.0e-223/predicted protein [Hordeum vulgare subsp. vulgare]
TraesCS1A02G060700	0.9	1.04	2.28	0.26	0.26	0.76	0.26	0.19	0.25	4.97	2.35	3.16	1.93	0.8	0.64	0.64	0.39	0.26	-	GO:0005730//nucleolus;GO:0030687//preribosome, large subunit precursor	-	GO:0000055//ribosomal large subunit export from nucleus;GO:0000447//endonucleolytic cleavage in ITS1 to separate SSU-rRNA from 5.8S rRNA and LSU-rRNA from tricistronic rRNA transcript (SSU-rRNA, 5.8S rRNA, LSU-rRNA);GO:0042273//ribosomal large subunit biogenesis	gi|326488977|dbj|BAJ98100.1|/7.3e-162/predicted protein [Hordeum vulgare subsp. vulgare]
TraesCS1A02G060800	0	0	0.19	0	0	0	0	0	0	0.09	0	0.28	0.18	0	0	0	0	0	ko04120//Ubiquitin mediated proteolysis	GO:0005634//nucleus	GO:0004842//ubiquitin-protein transferase activity;GO:0008270//zinc ion binding;GO:0016874//ligase activity	GO:0006511//ubiquitin-dependent protein catabolic process;GO:0007275//multicellular organism development;GO:0016567//protein ubiquitination	gi|475582111|gb|EMT19039.1|/4.8e-160/E3 ubiquitin-protein ligase SINA-like protein 10 [Aegilops tauschii]
TraesCS1A02G060900	0	0	0	0	0	0	0	0	0	0.1	0	0	0	0	0	0	0	0	-	-	-	-	gi|326504628|dbj|BAK06605.1|/7.8e-33/predicted protein [Hordeum vulgare subsp. vulgare]
TraesCS1A02G061300	0.38	0	0	0	0	0	0	0	0	0	0	0	0	0	0	0	0	0	-	-	-	-	gi|473909529|gb|EMS49478.1|/8.6e-53/hypothetical protein TRIUR3_07253 [Triticum urartu]
TraesCS1A02G061400	0	0	0	0	0	0	0	0	0	0	0.15	0	0	0	0	0	0	0	-	-	-	-	gi|473909528|gb|EMS49477.1|/1.7e-64/hypothetical protein TRIUR3_07252 [Triticum urartu]
TraesCS1A02G061500	0	0	0	0	0	0	0	0	0	0	0	0	0	0.03	0	0	0	0	ko04626//Plant-pathogen interaction	-	GO:0004674//protein serine/threonine kinase activity;GO:0005524//ATP binding	GO:0006468//protein phosphorylation	gi|474397909|gb|EMS65858.1|/1.5e-201/Pto-interacting protein 1 [Triticum urartu]
TraesCS1A02G061600	0	0	0	0	0	0	0.06	0	0	0	0	0	0	0	0	0	0	0	-	-	GO:0016758//transferase activity, transferring hexosyl groups	GO:0008152//metabolic process	gi|326532896|dbj|BAJ89293.1|/3.7e-130/predicted protein [Hordeum vulgare subsp. vulgare]
TraesCS1A02G061700	1.54	2.11	2.25	1.5	0.71	1.68	0	0.09	0.24	2.31	2.84	2.83	1.94	1.79	1.41	0.31	0.05	0.05	-	GO:0043231//intracellular membrane-bounded organelle	GO:0080043//quercetin 3-O-glucosyltransferase activity;GO:0080044//quercetin 7-O-glucosyltransferase activity	GO:0009813//flavonoid biosynthetic process;GO:0052696//flavonoid glucuronidation	gi|326507842|dbj|BAJ86664.1|/4.0e-254/predicted protein [Hordeum vulgare subsp. vulgare]//gi|326532896|dbj|BAJ89293.1|/2.6e-261/predicted protein [Hordeum vulgare subsp. vulgare]
TraesCS1A02G061900	0	0	0	0	0	0	0	0.2	0	0	0	0	0	0	0	0	0	0.21	-	-	-	-	gi|473951380|gb|EMS50737.1|/5.9e-30/hypothetical protein TRIUR3_28317 [Triticum urartu]
TraesCS1A02G062100	18.64	16.74	22.17	14.94	18.23	20.73	16.72	16.82	16.53	17.12	14.76	20.06	12.67	16.65	13.18	20.88	18.76	18.51	-	GO:0016021//integral component of membrane	-	-	gi|326512012|dbj|BAJ95987.1|/1.6e-157/predicted protein [Hordeum vulgare subsp. vulgare]
TraesCS1A02G062400	2.59	3.09	2.39	2.18	1.36	2.17	0.48	0.91	0.59	2.56	1.98	2.96	2.08	2.1	2.72	0.85	0.71	0.64	ko00770//Pantothenate and CoA biosynthesis	-	GO:0000287//magnesium ion binding;GO:0008897//holo-[acyl-carrier-protein] synthase activity	GO:0006633//fatty acid biosynthetic process;GO:0019878//lysine biosynthetic process via aminoadipic acid	gi|326515646|dbj|BAK07069.1|/1.9e-165/predicted protein [Hordeum vulgare subsp. vulgare]
TraesCS1A02G062500	0	0	0	0	0	0	0	0	0	0	0	0	0	0	0	0.09	0	0	-	-	-	-	gi|474253291|gb|EMS60276.1|/1.4e-58/hypothetical protein TRIUR3_15065 [Triticum urartu]
TraesCS1A02G063300	1.25	1.16	1.11	1.54	1.3	1.15	1.24	1.71	1.7	2.46	1.4	1.83	1.9	1.31	1.46	1.66	1.68	1.38	-	-	-	-	gi|475624926|gb|EMT32793.1|/2.8e-175/hypothetical protein F775_52214 [Aegilops tauschii]
TraesCS1A02G063400	0.08	0	0	0	0	0	0	0	0	0	0.08	0.17	0.16	0	0	0	0	0.08	-	-	-	-	gi|475624925|gb|EMT32792.1|/3.5e-111/hypothetical protein F775_13162 [Aegilops tauschii]
TraesCS1A02G063500	0.15	0.3	0.6	0.29	0	0	0.15	0.14	0	0.3	0.15	0.3	0.15	0.15	0.16	0.16	0	0	-	GO:0005739//mitochondrion	GO:0008270//zinc ion binding;GO:0051087//chaperone binding	GO:0006457//protein folding;GO:0030150//protein import into mitochondrial matrix;GO:0050821//protein stabilization	gi|326487189|dbj|BAJ89579.1|/8.3e-68/predicted protein [Hordeum vulgare subsp. vulgare]
TraesCS1A02G063600	0.62	0.8	0.76	0.58	0.46	0.45	0.36	0.25	0.33	1.42	1.41	1.12	0.88	1.2	0.53	0.21	0.25	0.41	-	GO:0005634//nucleus;GO:0005737//cytoplasm	GO:0031625//ubiquitin protein ligase binding;GO:0061630//ubiquitin protein ligase activity	GO:0000209//protein polyubiquitination;GO:0006974//cellular response to DNA damage stimulus	gi|475624924|gb|EMT32791.1|/2.4e-280/Putative ubiquitin carrier protein E2 37 [Aegilops tauschii]//gi|475624924|gb|EMT32791.1|/2.5e-274/Putative ubiquitin carrier protein E2 37 [Aegilops tauschii]//gi|475624924|gb|EMT32791.1|/3.5e-257/Putative ubiquitin carrier protein E2 37 [Aegilops tauschii]
TraesCS1A02G064000	4.07	3.09	3.24	4.62	8.53	5.67	9.11	9.45	9.27	3.55	3.25	4.21	2.61	4.4	3.56	10.41	6.55	11.51	-	GO:0000139//Golgi membrane;GO:0005739//mitochondrion;GO:0016021//integral component of membrane	GO:0015018//galactosylgalactosylxylosylprotein 3-beta-glucuronosyltransferase activity;GO:0042285//xylosyltransferase activity	GO:0009834//plant-type secondary cell wall biogenesis;GO:0010417//glucuronoxylan biosynthetic process;GO:0071555//cell wall organization	gi|32968187|emb|CAE12151.1|/5.6e-142/beta3-glucuronyltransferase, partial [Triticum aestivum]
TraesCS1A02G064100	6.28	10.6	10.75	5.47	2.51	5.8	1.64	1.81	1.77	16.89	10.85	14.13	10.83	5.44	5.87	1.72	2.49	1.48	ko03015//mRNA surveillance pathway	-	-	-	gi|474072617|gb|EMS54439.1|/1.4e-227/Protein IQ-DOMAIN 1 [Triticum urartu]
TraesCS1A02G064700	0.07	0	0.07	0	0.14	0	0.07	0.07	0.06	0.21	0	0.07	0.07	0.07	0	0.07	0.07	0	-	-	-	-	gi|475527496|gb|EMT07487.1|/4.5e-158/hypothetical protein F775_52434 [Aegilops tauschii]
TraesCS1A02G064800	1.45	1.17	1.12	1.52	1.6	1.04	1.46	1.31	1.4	1.14	1.16	1.27	1.54	0.84	1.45	1.57	1.86	2.12	ko01100//Metabolic pathways;ko00500//Starch and sucrose metabolism	GO:0016021//integral component of membrane	GO:0003825//alpha,alpha-trehalose-phosphate synthase (UDP-forming) activity	GO:0005992//trehalose biosynthetic process;GO:0055085//transmembrane transport	gi|475559037|gb|EMT13250.1|/0.0e+00/Alpha,alpha-trehalose-phosphate synthase (UDP-forming) 1 [Aegilops tauschii]
TraesCS1A02G064900	1.18	2.2	1.64	0.93	1.42	1.34	0.87	0.93	1.04	2.11	1.64	2.52	1.5	1.28	1.2	0.83	0.97	1.02	ko03050//Proteasome	GO:0005887//integral component of plasma membrane	GO:0003824//catalytic activity;GO:0005351//sugar:proton symporter activity;GO:0005355//glucose transmembrane transporter activity	GO:0005992//trehalose biosynthetic process;GO:0046323//glucose import;GO:1904659//glucose transmembrane transport	gi|475559037|gb|EMT13250.1|/1.5e-270/Alpha,alpha-trehalose-phosphate synthase (UDP-forming) 1 [Aegilops tauschii]//gi|475559037|gb|EMT13250.1|/8.5e-257/Alpha,alpha-trehalose-phosphate synthase (UDP-forming) 1 [Aegilops tauschii]
TraesCS1A02G065000	0.3	0.24	0.24	0.11	0.13	0.11	0.11	0	0.08	0.5	0.31	0.19	0.81	0.25	0.09	0.39	0.13	0.17	ko03013//RNA transport	GO:0005622//intracellular	GO:0008565//protein transporter activity	GO:0006913//nucleocytoplasmic transport;GO:0015031//protein transport	gi|473745714|gb|EMS45521.1|/3.5e-188/Importin subunit beta-1 [Triticum urartu]
TraesCS1A02G065200	1.17	0.77	1.01	0.82	0.85	1	0.76	0.66	1.32	2.24	1.72	1.71	1.49	0.82	1.09	0.54	0.68	1.13	-	-	-	-	gi|473892214|gb|EMS48823.1|/6.2e-56/hypothetical protein TRIUR3_32608 [Triticum urartu]
TraesCS1A02G065300	1.38	1.28	1.48	1.23	0.53	0.51	2.58	2.4	2.76	2.54	2.33	2.29	1.47	1.24	0.88	2.8	1.82	2.64	-	-	-	-	gi|357132187|ref|XP_003567713.1|/2.5e-240/PREDICTED: LEC14B protein-like [Brachypodium distachyon]//gi|474394173|gb|EMS65577.1|/5.8e-195/LEC14B protein [Triticum urartu]
TraesCS1A02G065400	2.2	1.49	2.05	0.95	0.87	0.92	1.15	1.21	1.31	4.53	5.05	4.4	3.1	1.64	1.5	3.52	2.78	2.85	ko03013//RNA transport	GO:0005643//nuclear pore	-	GO:0006810//transport	gi|474353828|gb|EMS63089.1|/9.4e-246/Nuclear pore complex protein Nup98-Nup96 [Triticum urartu]
TraesCS1A02G065500	0	0	0	0	0	0	0	1.26	0	0	0	0	0	0	0	0	0.62	0	-	-	-	-	gi|474353827|gb|EMS63088.1|/1.8e-31/hypothetical protein TRIUR3_05561 [Triticum urartu]
TraesCS1A02G065600	0.02	0	0.02	0	0	0	0	0.02	0	0.1	0	0.07	0	0	0.03	0.03	0.02	0.01	ko03013//RNA transport	GO:0005737//cytoplasm;GO:0031965//nuclear membrane;GO:0034399//nuclear periphery	GO:0008139//nuclear localization sequence binding;GO:0008536//Ran GTPase binding;GO:0008565//protein transporter activity	GO:0000060//protein import into nucleus, translocation;GO:0006607//NLS-bearing protein import into nucleus;GO:0006610//ribosomal protein import into nucleus	gi|474353824|gb|EMS63085.1|/0.0e+00/Importin subunit beta-1 [Triticum urartu]
TraesCS1A02G065700	6.81	8.7	7.88	7.94	6.91	7.83	7.39	7.64	8.66	9.67	8.95	8.54	9.52	8.03	6.91	11.95	9.01	9.53	-	GO:0005634//nucleus	GO:0008270//zinc ion binding;GO:0016874//ligase activity;GO:0019789//SUMO transferase activity	GO:0016049//cell growth;GO:0016925//protein sumoylation;GO:0031668//cellular response to extracellular stimulus	gi|326530244|dbj|BAJ97548.1|/0.0e+00/predicted protein [Hordeum vulgare subsp. vulgare]//gi|475443617|gb|EMT01509.1|/0.0e+00/E3 SUMO-protein ligase SIZ1 [Aegilops tauschii]
TraesCS1A02G065800	0	0	0	0	0	0.07	0.07	0.07	0	0.15	0	0.07	0	0	0	0.23	0	0.14	-	GO:0009536//plastid	-	-	gi|357134882|ref|XP_003569044.1|/2.0e-54/PREDICTED: nucleolar and coiled-body phosphoprotein 1-like [Brachypodium distachyon]
TraesCS1A02G065900	0	0	0	0.17	0	0	0	0	0	0	0	0	0	0	0	0	0	0	-	-	-	-	gi|474328462|gb|EMS62520.1|/4.8e-36/hypothetical protein TRIUR3_26009 [Triticum urartu]
TraesCS1A02G066000	0.05	0.07	0.02	0.02	0.05	0	0.07	0.11	0.11	0.26	0.07	0.19	0.07	0.1	0.03	0.1	0.14	0.09	-	GO:0005634//nucleus;GO:0005739//mitochondrion	-	-	gi|474328461|gb|EMS62519.1|/0.0e+00/Condensin-2 complex subunit G2 [Triticum urartu]//gi|475492102|gb|EMT03614.1|/0.0e+00/Condensin-2 complex subunit G2 [Aegilops tauschii]
TraesCS1A02G066200	0.16	0.08	0.28	0.08	0.03	0.11	0.05	0.29	0.08	0.14	0.14	0.17	0.24	0.03	0.12	0.03	0.05	0.14	-	GO:0016021//integral component of membrane	GO:0004674//protein serine/threonine kinase activity;GO:0005524//ATP binding;GO:0030246//carbohydrate binding	GO:0006468//protein phosphorylation	gi|326514840|dbj|BAJ99781.1|/0.0e+00/predicted protein [Hordeum vulgare subsp. vulgare]
TraesCS1A02G066300	0.85	1.57	1.14	0.75	0.77	1.48	0.78	0.52	0.87	1.95	1.03	0.81	0.94	1.26	1.18	0.48	0.46	1.19	-	GO:0005794//Golgi apparatus;GO:0016021//integral component of membrane	GO:0008378//galactosyltransferase activity;GO:0030246//carbohydrate binding	GO:0006486//protein glycosylation	gi|357132043|ref|XP_003567642.1|/1.2e-287/PREDICTED: probable beta-1,3-galactosyltransferase 16 [Brachypodium distachyon]
TraesCS1A02G066400	9.37	12.91	11.51	13.96	9.79	11.99	2.86	3.2	3.88	4.05	5.65	5.56	7.27	12.01	10.53	3.21	4.85	3.04	ko01100//Metabolic pathways;ko01110//Biosynthesis of secondary metabolites;ko01200//Carbon metabolism;ko00010//Glycolysis / Gluconeogenesis;ko00620//Pyruvate metabolism;ko00630//Glyoxylate and dicarboxylate metabolism;ko00260//Glycine, serine and threonine metabolism;ko00020//Citrate cycle (TCA cycle);ko00280//Valine, leucine and isoleucine degradation;ko00640//Propanoate metabolism	GO:0005623//cell	GO:0004148//dihydrolipoyl dehydrogenase activity;GO:0050660//flavin adenine dinucleotide binding	GO:0045454//cell redox homeostasis;GO:0055114//oxidation-reduction process	gi|357132047|ref|XP_003567644.1|/6.3e-258/PREDICTED: dihydrolipoyl dehydrogenase 1, mitochondrial-like [Brachypodium distachyon]
TraesCS1A02G066600	0	0	0	0	0	0	0	0	0	0	0	0.11	0	0	0	0	0	0	-	-	-	-	gi|475468195|gb|EMT02265.1|/2.2e-60/hypothetical protein F775_13319 [Aegilops tauschii]
TraesCS1A02G066700	7.44	7.38	7.62	6.47	6.64	5.16	7.85	8.88	8.86	5.41	6.86	5.58	7.37	6.07	7.01	12.83	11.5	9.55	-	-	GO:0004674//protein serine/threonine kinase activity;GO:0005524//ATP binding	GO:0006468//protein phosphorylation	gi|475623051|gb|EMT32077.1|/3.4e-239/Serine/threonine-protein kinase PBS1 [Aegilops tauschii]
TraesCS1A02G066800	12.98	22.67	18.96	31.75	21.4	27.73	91.08	89.13	90.87	14.53	9.83	10.92	14.82	23.25	12.16	68.85	70.15	58.48	ko01100//Metabolic pathways;ko00280//Valine, leucine and isoleucine degradation	GO:0005739//mitochondrion;GO:0005759//mitochondrial matrix	GO:0000062//fatty-acyl-CoA binding;GO:0008470//isovaleryl-CoA dehydrogenase activity;GO:0009055//electron carrier activity;GO:0050660//flavin adenine dinucleotide binding;GO:0052890//oxidoreductase activity, acting on the CH-CH group of donors, with a flavin as acceptor	GO:0006552//leucine catabolic process;GO:0009083//branched-chain amino acid catabolic process;GO:0009744//response to sucrose;GO:0009750//response to fructose;GO:0033539//fatty acid beta-oxidation using acyl-CoA dehydrogenase;GO:0055088//lipid homeostasis	gi|326498703|dbj|BAK02337.1|/1.1e-150/predicted protein, partial [Hordeum vulgare subsp. vulgare]//gi|357134886|ref|XP_003569046.1|/1.4e-228/PREDICTED: isovaleryl-CoA dehydrogenase, mitochondrial [Brachypodium distachyon]
TraesCS1A02G066900	4.87	6.61	6.49	12.08	10.72	11.69	38.21	37.08	34.13	6.29	3.46	5.26	4.57	9.48	6.01	22.77	21.08	20.94	-	GO:0005739//mitochondrion;GO:0009507//chloroplast	GO:0005524//ATP binding	-	gi|326513988|dbj|BAJ92144.1|/0.0e+00/predicted protein [Hordeum vulgare subsp. vulgare]
TraesCS1A02G067000	0.12	0.04	0.04	0.02	0.04	0.08	0	0.04	0	0.25	0.11	0.27	0.18	0.06	0.11	0.02	0.04	0.02	-	-	-	-	gi|475581338|gb|EMT18803.1|/1.3e-09/hypothetical protein F775_23497 [Aegilops tauschii]
TraesCS1A02G067200	0.77	1.27	0.71	0.35	0.52	0.72	0.51	0.34	0.33	1.37	1.13	1.43	0.76	0.62	0.56	0.8	0.54	0.29	-	GO:0005739//mitochondrion	GO:0003690//double-stranded DNA binding	GO:0006355//regulation of transcription, DNA-templated	gi|475623056|gb|EMT32082.1|/1.8e-301/hypothetical protein F775_09789 [Aegilops tauschii]
TraesCS1A02G067300	0.15	0.23	0.27	0.05	0.03	0.05	0.11	0.07	0.07	0.62	0.39	0.39	0.2	0.07	0.03	0.08	0.09	0.12	-	GO:0005730//nucleolus;GO:0005886//plasma membrane	GO:0003676//nucleic acid binding	GO:0001510//RNA methylation;GO:0006364//rRNA processing;GO:0006397//mRNA processing;GO:0006606//protein import into nucleus;GO:0009553//embryo sac development	gi|473895110|gb|EMS48920.1|/0.0e+00/rRNA biogenesis protein rrp5 [Triticum urartu]
TraesCS1A02G067400	0	0	0.17	0	0.12	0.06	0.05	0.05	0.1	0.23	0.08	0.14	0.13	0.1	0	0.1	0.02	0.12	-	-	-	-	gi|474343472|gb|EMS62740.1|/9.2e-73/Protein Rf1, mitochondrial [Triticum urartu]
TraesCS1A02G067462	0.26	0	0.27	0.13	0	0	0	0	0	0	0.14	0	0	0	0	0.29	0.13	0.13	-	-	-	-	gi|475619227|gb|EMT30703.1|/2.8e-08/hypothetical protein F775_17062 [Aegilops tauschii]
TraesCS1A02G067600	0	0.03	0.06	0	0	0	0	0.03	0	0.39	0.08	0.2	0.05	0	0.03	0	0	0.05	-	-	-	-	gi|475577818|gb|EMT17936.1|/1.6e-61/hypothetical protein F775_11609 [Aegilops tauschii]
TraesCS1A02G067700	0	0	0.08	0	0	0	0	0	0.08	0	0	0.09	0	0	0.09	0	0	0	-	-	-	-	gi|475468195|gb|EMT02265.1|/3.0e-30/hypothetical protein F775_13319 [Aegilops tauschii]
TraesCS1A02G067800	0.07	0	0	0	0	0	0	0	0	0.67	0.15	0.23	0.5	0.08	0	0	0	0	-	-	-	-	gi|326510773|dbj|BAJ91734.1|/5.3e-12/predicted protein [Hordeum vulgare subsp. vulgare]
TraesCS1A02G067900	2.09	1.99	2.59	1.14	0.7	1.98	0.16	0.15	0.15	1.89	2.2	1.77	1.91	2.01	2.41	0.12	0.33	0.16	-	GO:0016021//integral component of membrane;GO:0016021//integral component of membrane	-	-	gi|475459596|gb|EMT01980.1|/1.5e-144/hypothetical protein F775_05826 [Aegilops tauschii]//gi|475459596|gb|EMT01980.1|/8.3e-162/hypothetical protein F775_05826 [Aegilops tauschii]
TraesCS1A02G068000	7.8	10.52	12.79	3.72	1.54	3.27	0.64	0.86	1.12	27.09	23.62	23.35	21.22	6.04	8.25	1.05	1.2	0.66	-	GO:0005739//mitochondrion;GO:0009536//plastid	-	-	gi|326511417|dbj|BAJ87722.1|/3.5e-84/predicted protein [Hordeum vulgare subsp. vulgare]
TraesCS1A02G068200	0	0.08	0.16	0.08	0	0.08	0.16	0.23	0.15	0.24	0.32	0.16	0.23	0	0	0.08	0.46	0.16	-	-	-	-	gi|475606589|gb|EMT26447.1|/5.4e-69/hypothetical protein F775_01452 [Aegilops tauschii]
TraesCS1A02G068300	2.26	5.44	2.75	4.78	3.96	4.94	4.79	5.14	4.9	5.5	2.28	4.99	5.76	3.57	4	2.75	4.03	4.14	-	GO:0005634//nucleus;GO:0005739//mitochondrion	GO:0003677//DNA binding	-	gi|475606588|gb|EMT26446.1|/0.0e+00/Nuclear receptor corepressor 1 [Aegilops tauschii]
TraesCS1A02G068400	0.55	0.49	0.98	0.29	0.1	0.15	1.09	0.65	0.78	2.14	2.37	1.52	0.76	0.09	0.17	0.09	0.31	0.49	-	-	-	-	gi|357130038|ref|XP_003566665.1|/9.9e-35/PREDICTED: uncharacterized protein At4g08330, chloroplastic-like [Brachypodium distachyon]
TraesCS1A02G068500	0.36	0	0.38	0	0	0	0	0	0.23	0.61	0.49	1.6	0.6	0.12	0.26	0	0.12	0	-	-	-	-	gi|357130038|ref|XP_003566665.1|/2.4e-43/PREDICTED: uncharacterized protein At4g08330, chloroplastic-like [Brachypodium distachyon]
TraesCS1A02G068600	0	0	0	0	0	0	0	0.06	0	0.06	0	0	0	0	0	0	0	0	-	GO:0005739//mitochondrion;GO:0005840//ribosome;GO:0016021//integral component of membrane	GO:0003735//structural constituent of ribosome;GO:0004553//hydrolase activity, hydrolyzing O-glycosyl compounds	GO:0005975//carbohydrate metabolic process;GO:0006412//translation	gi|475492813|gb|EMT03666.1|/7.1e-224/hypothetical protein F775_04247 [Aegilops tauschii]
TraesCS1A02G068900	0	0	0	0	0	0	0	0	0.15	0	0	0	0	0	0	0.34	0.16	0	ko04075//Plant hormone signal transduction	-	-	-	gi|357122149|ref|XP_003562778.1|/3.3e-29/PREDICTED: probable indole-3-acetic acid-amido synthetase GH3.8 [Brachypodium distachyon]
TraesCS1A02G069100	0.14	0.22	0.6	0.19	0.07	0.07	0.14	0.07	0.07	1.13	0.57	1.07	0.82	0	0.3	0.15	0.41	0.35	-	-	-	-	gi|474012025|gb|EMS52561.1|/4.6e-197/hypothetical protein TRIUR3_30953 [Triticum urartu]
TraesCS1A02G069200	1.17	0.32	0.85	0.85	0.26	0.38	0.45	0.25	0.62	2.64	1.67	2.15	2.24	0.93	1	0.49	1.03	0.78	-	GO:0005840//ribosome	-	GO:0042254//ribosome biogenesis	gi|474012025|gb|EMS52561.1|/1.1e-102/hypothetical protein TRIUR3_30953 [Triticum urartu]
TraesCS1A02G069300	0.76	0.51	0.48	0.99	0.41	0.81	1.45	1.67	1.58	0.69	0.46	0.66	0.72	0.57	0.2	1.04	1.12	0.91	ko01100//Metabolic pathways;ko04070//Phosphatidylinositol signaling system;ko00562//Inositol phosphate metabolism	GO:0005622//intracellular	GO:0004435//phosphatidylinositol phospholipase C activity	GO:0016042//lipid catabolic process;GO:0035556//intracellular signal transduction	gi|312618320|gb|ADR00312.1|/0.0e+00/phosphoinositide-specific phospholipase C2 [Triticum aestivum]
TraesCS1A02G069400	9.37	12.71	11.9	12.12	9.72	9.49	11.58	11.33	12.54	12.13	9.91	12.6	12	11.01	9.55	10.65	9.11	9.91	-	GO:0005622//intracellular	GO:0005525//GTP binding	GO:0007264//small GTPase mediated signal transduction	gi|326514114|dbj|BAJ92207.1|/1.4e-110/predicted protein [Hordeum vulgare subsp. vulgare]
TraesCS1A02G069500	0	0	0	0.05	0	0	0	0.09	0.09	0	0	0	0	0	0	0	0	0.05	-	-	-	-	gi|475609261|gb|EMT27320.1|/9.1e-64/hypothetical protein F775_22124 [Aegilops tauschii]
TraesCS1A02G069600	7.6	9.08	10.97	14.44	13.21	11.48	28.93	29.58	28.86	12.15	10.84	11.27	10.89	14.71	10.47	43.73	25.36	31.48	-	-	GO:0046872//metal ion binding	-	gi|326495376|dbj|BAJ85784.1|/1.2e-231/predicted protein [Hordeum vulgare subsp. vulgare]
TraesCS1A02G069700	0	0.45	0.26	0.15	0.1	0.15	0.15	0.1	0.24	0.57	0.21	0.16	0.21	0.15	0.06	0.11	0.4	0	-	GO:0009536//plastid	-	GO:0006364//rRNA processing	gi|474389084|gb|EMS65161.1|/9.0e-90/hypothetical protein TRIUR3_29775 [Triticum urartu]
TraesCS1A02G069800	0	0.12	0	0	0.12	0.06	0.06	0	0.06	0.12	0.2	0.12	0	0.06	0	0	0.06	0.06	-	-	-	-	gi|475594521|gb|EMT22707.1|/3.0e-195/hypothetical protein F775_20331 [Aegilops tauschii]
TraesCS1A02G069900	0	0	0	0	0	0	0	0	0	0.08	0	0	0	0	0	0	0	0	-	GO:0005739//mitochondrion;GO:0016021//integral component of membrane	-	-	gi|326492113|dbj|BAJ98281.1|/7.0e-56/predicted protein [Hordeum vulgare subsp. vulgare]
TraesCS1A02G070000	0.05	0	0.06	0	0.06	0	0	0	0	0.17	0.06	0	0.11	0.11	0	0	0	0	ko04120//Ubiquitin mediated proteolysis	-	-	GO:0044267//cellular protein metabolic process	gi|475505691|gb|EMT04764.1|/8.4e-59/E3 ubiquitin-protein ligase SINA-like protein 10 [Aegilops tauschii]
TraesCS1A02G070100	0	0.09	0.09	0.14	0	0	0	0	0	0	0	0	0	0	0	0	0	0.02	ko03008//Ribosome biogenesis in eukaryotes	-	-	-	gi|473730702|gb|EMS45153.1|/2.3e-79/hypothetical protein TRIUR3_29513 [Triticum urartu]
TraesCS1A02G070200	0.34	0.17	0.97	0.72	0.79	1.04	1.63	1.74	2.24	0.68	0.93	1.74	0.61	1.26	0.68	3.3	2.06	3.44	ko01100//Metabolic pathways;ko01110//Biosynthesis of secondary metabolites;ko00941//Flavonoid biosynthesis	-	GO:0005506//iron ion binding;GO:0051213//dioxygenase activity	GO:0055114//oxidation-reduction process	gi|326493828|dbj|BAJ85376.1|/8.6e-193/predicted protein [Hordeum vulgare subsp. vulgare]
TraesCS1A02G070300	2.2	3.05	2.28	1.26	1.34	1.72	0.71	0.93	0.78	4.61	4.23	4.26	3.59	1.49	1.51	1.1	1.07	0.88	-	-	GO:0051082//unfolded protein binding	GO:0006457//protein folding	gi|357134898|ref|XP_003569052.1|/2.7e-140/PREDICTED: dnaJ homolog subfamily B member 13-like [Brachypodium distachyon]
TraesCS1A02G070400	0.15	0.29	0.84	3.23	1.18	0.85	14.32	15.71	13.84	0.2	0.26	0.26	0.34	1.81	0.5	15.46	12.89	13.2	ko04626//Plant-pathogen interaction	GO:0005622//intracellular	GO:0003700//transcription factor activity, sequence-specific DNA binding;GO:0043565//sequence-specific DNA binding	GO:0000165//MAPK cascade;GO:0002679//respiratory burst involved in defense response;GO:0006355//regulation of transcription, DNA-templated;GO:0006612//protein targeting to membrane;GO:0009595//detection of biotic stimulus;GO:0009651//response to salt stress;GO:0009697//salicylic acid biosynthetic process;GO:0009863//salicylic acid mediated signaling pathway;GO:0009867//jasmonic acid mediated sign…	gi|125491397|gb|ABN43185.1|/1.0e-232/WRKY transcription factor [Triticum aestivum]//gi|125491397|gb|ABN43185.1|/1.7e-238/WRKY transcription factor [Triticum aestivum]
TraesCS1A02G070500	0.1	0.23	0.05	0.05	0.14	0.11	0.19	0.09	0.4	0.05	0.15	0.15	0.05	0.1	0.1	0.36	0.09	0.24	ko01100//Metabolic pathways;ko01110//Biosynthesis of secondary metabolites;ko01230//Biosynthesis of amino acids;ko00270//Cysteine and methionine metabolism;ko00360//Phenylalanine metabolism;ko00130//Ubiquinone and other terpenoid-quinone biosynthesis;ko00400//Phenylalanine, tyrosine and tryptophan biosynthesis;ko00960//Tropane, piperidine and pyridine alkaloid biosynthesis;ko00350//Tyrosine metab…	-	GO:0004838//L-tyrosine:2-oxoglutarate aminotransferase activity;GO:0030170//pyridoxal phosphate binding	GO:0006520//cellular amino acid metabolic process;GO:0010189//vitamin E biosynthetic process	gi|326492187|dbj|BAJ98318.1|/6.1e-238/predicted protein [Hordeum vulgare subsp. vulgare]
TraesCS1A02G070600	0.12	0.12	0.23	0.41	0.27	0.2	1.47	1.64	2.03	0.45	0.41	0.36	0.22	0.43	0.16	2.86	1.91	2.58	-	GO:0016021//integral component of membrane	GO:0004674//protein serine/threonine kinase activity;GO:0005524//ATP binding	GO:0006468//protein phosphorylation	gi|326493726|dbj|BAJ85324.1|/0.0e+00/predicted protein [Hordeum vulgare subsp. vulgare]
TraesCS1A02G070700	0	0.26	0.16	0.16	0.11	0.05	0.11	0.15	0.15	0.38	0.44	0.44	0.31	0.22	0.35	0.4	0.21	0.21	-	-	-	-	gi|475615029|gb|EMT29302.1|/1.8e-158/Speckle-type POZ protein-like protein A [Aegilops tauschii]
TraesCS1A02G070900	0	0.05	0.1	0.05	0	0	0	0	0	0.5	0.18	0.2	0.05	0.03	0	0	0	0	-	-	-	GO:0042546//cell wall biogenesis;GO:0042546//cell wall biogenesis;GO:0044036//cell wall macromolecule metabolic process;GO:0044036//cell wall macromolecule metabolic process;GO:0071554//cell wall organization or biogenesis	gi|473905601|gb|EMS49376.1|/1.5e-263/hypothetical protein TRIUR3_16869 [Triticum urartu]//gi|473905601|gb|EMS49376.1|/1.9e-280/hypothetical protein TRIUR3_16869 [Triticum urartu]//gi|473905601|gb|EMS49376.1|/4.1e-280/hypothetical protein TRIUR3_16869 [Triticum urartu]//gi|473905601|gb|EMS49376.1|/6.7e-179/hypothetical protein TRIUR3_16869 [Triticum urartu]//gi|473905601|gb|EMS49376.1|/8.0e-289/hy…
TraesCS1A02G071100	0.3	0.26	0.27	0.14	0.19	0.17	0.25	0.09	0.09	0.49	0.39	0.24	0.26	0.3	0.17	0.14	0.15	0.14	-	-	GO:0003677//DNA binding	-	gi|475582726|gb|EMT19226.1|/2.8e-209/hypothetical protein F775_08295 [Aegilops tauschii]
TraesCS1A02G071200	0.06	0	0.13	0.13	0.11	0.19	0.19	0.44	0.12	0.39	0.4	0.13	0.13	0.07	0	0.14	0.19	0.13	ko04120//Ubiquitin mediated proteolysis	-	GO:0003677//DNA binding	-	gi|474186541|gb|EMS57959.1|/1.0e-196/hypothetical protein TRIUR3_07885 [Triticum urartu]
TraesCS1A02G071300	0.08	0.39	0.19	0.33	0.2	0.22	0.18	0.22	0.09	0.42	0.58	0.44	0.54	0.32	0.28	0.15	0.08	0.08	ko03008//Ribosome biogenesis in eukaryotes	GO:0005840//ribosome;GO:0009535//chloroplast thylakoid membrane	GO:0003735//structural constituent of ribosome;GO:0005516//calmodulin binding;GO:0005524//ATP binding	GO:0006412//translation;GO:0051301//cell division	gi|475582724|gb|EMT19224.1|/0.0e+00/Cell division cycle-like protein [Aegilops tauschii]
TraesCS1A02G071400	1.13	1.09	0.92	0.82	1.54	1.34	2.91	3.51	3.55	1.31	0.61	0.82	0.64	1.24	1.1	2.59	2.35	2.48	-	GO:0005739//mitochondrion	GO:0080043//quercetin 3-O-glucosyltransferase activity;GO:0080044//quercetin 7-O-glucosyltransferase activity	GO:0009813//flavonoid biosynthetic process;GO:0052696//flavonoid glucuronidation	gi|473961637|gb|EMS51148.1|/8.3e-218/UDP-glycosyltransferase 85A3 [Triticum urartu]//gi|473961637|gb|EMS51148.1|/9.1e-222/UDP-glycosyltransferase 85A3 [Triticum urartu]
TraesCS1A02G071500	7.77	11.65	14.82	14.55	16.67	14.61	36.67	39.04	30.46	15.55	13.26	16.03	8.86	9.37	6.97	33.32	24.15	26.69	-	GO:0005743//mitochondrial inner membrane;GO:0016021//integral component of membrane	-	GO:0006850//mitochondrial pyruvate transport	gi|474251434|gb|EMS60233.1|/4.3e-55/hypothetical protein TRIUR3_16557 [Triticum urartu]
TraesCS1A02G071600	7.89	6.26	6.27	4.93	8.55	6.17	6.19	7.89	6.12	5.5	7.38	5.92	5.69	8.41	8.1	8.18	8.91	8.18	-	GO:0016021//integral component of membrane	GO:0016491//oxidoreductase activity	GO:0055114//oxidation-reduction process	gi|474251433|gb|EMS60232.1|/2.3e-30/hypothetical protein TRIUR3_16556 [Triticum urartu]
TraesCS1A02G071657	0.42	0.42	0.49	0.17	0.25	0.48	0.49	0.67	0.62	1.39	1.01	1.16	0.75	0.34	0.58	1.21	0.77	0.5	-	GO:0016020//membrane	GO:0004672//protein kinase activity;GO:0005488	GO:0009987//cellular process	gi|960466246|ref|XP_014754185.1|/1.9e-198/PREDICTED: wall-associated receptor kinase 2-like [Brachypodium distachyon]
TraesCS1A02G071700	1.73	2.54	2.31	1.99	2.87	3.4	2.61	1.8	2.7	1.95	1.7	1.82	1.85	3.25	2.19	2.64	1.99	2.93	ko01100//Metabolic pathways;ko01110//Biosynthesis of secondary metabolites;ko00906//Carotenoid biosynthesis	-	GO:0016491//oxidoreductase activity;GO:0046608//carotenoid isomerase activity	GO:0009662//etioplast organization;GO:0016117//carotenoid biosynthetic process;GO:0055114//oxidation-reduction process	gi|357120162|ref|XP_003561798.1|/5.3e-309/PREDICTED: prolycopene isomerase, chloroplastic-like isoform X1 [Brachypodium distachyon]
TraesCS1A02G071800	9.8	12.13	14.9	11.38	11.48	10.61	17.09	14.31	17.24	18.89	14.68	15.85	17.99	12.12	11.87	16.27	14.98	15.59	-	GO:0016021//integral component of membrane	GO:0008324//cation transmembrane transporter activity	GO:0098655//cation transmembrane transport	gi|118026647|emb|CAL18286.1|/1.5e-177/putative Zn transporter [Hordeum vulgare]
TraesCS1A02G072000	14.33	11.82	14.69	15.14	19.39	17.2	40.81	41.89	45.19	19.61	19.37	17.57	16.29	19.3	13.8	32.33	29.5	29.62	ko01100//Metabolic pathways;ko00270//Cysteine and methionine metabolism;ko00480//Glutathione metabolism	GO:0005739//mitochondrion;GO:0009570//chloroplast stroma;GO:0009570//chloroplast stroma;GO:0016021//integral component of membrane	GO:0004357//glutamate-cysteine ligase activity;GO:0004357//glutamate-cysteine ligase activity;GO:0005524//ATP binding	GO:0002213//defense response to insect;GO:0002213//defense response to insect;GO:0006750//glutathione biosynthetic process;GO:0006750//glutathione biosynthetic process;GO:0009408//response to heat;GO:0009408//response to heat;GO:0009700//indole phytoalexin biosynthetic process;GO:0009700//indole phytoalexin biosynthetic process;GO:0009816//defense response to bacterium, incompatible interaction;G…	gi|357134911|ref|XP_003569058.1|/3.4e-264/PREDICTED: glutamate--cysteine ligase B, chloroplastic [Brachypodium distachyon]//gi|474253570|gb|EMS60294.1|/1.3e-237/Glutamate--cysteine ligase B, chloroplastic [Triticum urartu]
TraesCS1A02G072100	0.98	1.1	1.36	2.02	1.18	1.98	9.59	11.04	10.08	2.16	1.18	1.42	1.47	1.6	1.01	9.73	11.95	9.05	ko01100//Metabolic pathways;ko00500//Starch and sucrose metabolism	-	GO:0008810//cellulase activity	GO:0030245//cellulose catabolic process	gi|474097252|gb|EMS55138.1|/5.1e-281/Endoglucanase 14 [Triticum urartu]
TraesCS1A02G072200	1.88	2.07	3.09	5.36	2.58	3.67	25.12	26.11	25	4.98	1.86	2.61	2.8	3.98	2.63	20.42	28.3	17.26	ko01100//Metabolic pathways;ko01110//Biosynthesis of secondary metabolites;ko01230//Biosynthesis of amino acids;ko01210//2-Oxocarboxylic acid metabolism;ko00220//Arginine biosynthesis	GO:0005829//cytosol;GO:0009570//chloroplast stroma	GO:0003992//N2-acetyl-L-ornithine:2-oxoglutarate 5-aminotransferase activity;GO:0005507//copper ion binding;GO:0030170//pyridoxal phosphate binding;GO:0042802//identical protein binding	GO:0006526//arginine biosynthetic process;GO:0042742//defense response to bacterium;GO:0044419//interspecies interaction between organisms;GO:0080022//primary root development	gi|326525415|dbj|BAJ97123.1|/9.4e-245/predicted protein [Hordeum vulgare subsp. vulgare]
TraesCS1A02G072300	0	0	0	0	0	0	0	0	0	0.05	0	0	0	0	0	0	0	0	ko01100//Metabolic pathways;ko00500//Starch and sucrose metabolism	-	GO:0008810//cellulase activity	GO:0030245//cellulose catabolic process	gi|474097252|gb|EMS55138.1|/4.9e-255/Endoglucanase 14 [Triticum urartu]
TraesCS1A02G072400	0	0	0	0	0	0	0.06	0	0	0	0	0	0	0.06	0	0	0	0.06	-	-	-	-	gi|475559238|gb|EMT13292.1|/2.5e-146/Speckle-type POZ protein-like protein [Aegilops tauschii]
TraesCS1A02G072600	20.67	22.2	23.96	26.15	32.08	26.32	72.31	83.98	65.05	33.32	25.01	29.05	25.67	24.07	21.26	80.14	63.73	71.68	-	-	GO:0003700//transcription factor activity, sequence-specific DNA binding;GO:0043565//sequence-specific DNA binding	GO:0006355//regulation of transcription, DNA-templated	gi|62898531|dbj|BAD97365.1|/5.2e-59/bZIP transcription factor [Triticum aestivum]
TraesCS1A02G072700	3.13	2.1	2.53	0.47	0	0.26	0.05	0.06	0.06	16.18	9.47	11.07	8.12	1.2	1.22	0.07	0.11	0.06	-	GO:0005634//nucleus	GO:0043565//sequence-specific DNA binding	GO:0006355//regulation of transcription, DNA-templated	gi|211926930|dbj|BAG82674.1|/1.5e-132/KN1-type homeobox transcription factor [Triticum aestivum]
TraesCS1A02G072800	0	0	0	0.05	0.05	0	0	0.05	0	0	0	0	0	0	0	0.05	0	0.05	-	GO:0005634//nucleus	GO:0043565//sequence-specific DNA binding	GO:0006355//regulation of transcription, DNA-templated	gi|211926930|dbj|BAG82674.1|/8.5e-157/KN1-type homeobox transcription factor [Triticum aestivum]
TraesCS1A02G072900	0	0	0	0	0	0	0	0.07	0	0.07	0	0	0	0.08	0	0.08	0	0	-	-	-	-	gi|475610061|gb|EMT27603.1|/2.4e-113/hypothetical protein F775_16992 [Aegilops tauschii]
TraesCS1A02G072982	0	0.18	0	0	0	0	0	0	0	0	0	0	0	0	0	0	0	0	-	GO:0016021//integral component of membrane	-	-	gi|473999709|gb|EMS52196.1|/1.2e-49/hypothetical protein TRIUR3_11774 [Triticum urartu]
TraesCS1A02G072986	0	0.14	0	0	0	0	0	0	0	0.14	0	0.72	0.14	0	0	0	0	0	-	-	-	-	gi|475582586|gb|EMT19178.1|/5.8e-11/hypothetical protein F775_02034 [Aegilops tauschii]
TraesCS1A02G073000	0.47	0.72	0.89	0.29	0.47	0.26	0.2	0.14	0	1.17	1.18	1.32	1.2	0.83	0.37	0.15	0.27	0.14	ko00906//Carotenoid biosynthesis	-	-	-	gi|326534116|dbj|BAJ89408.1|/8.2e-127/predicted protein [Hordeum vulgare subsp. vulgare]//gi|473878173|gb|EMS47906.1|/3.2e-114/hypothetical protein TRIUR3_05963 [Triticum urartu]
TraesCS1A02G073100	0.12	0.23	0.16	0	0.12	0.27	0.08	0.11	0.04	0.6	0.49	0.2	0.31	0.08	0.09	0.17	0.24	0.04	-	GO:0016021//integral component of membrane	-	-	gi|473999709|gb|EMS52196.1|/1.7e-237/hypothetical protein TRIUR3_11774 [Triticum urartu]
TraesCS1A02G073200	0	0	0	0	0	0.03	0.03	0	0.08	0.03	0.09	0	0.06	0.03	0	0	0.03	0.11	ko03040//Spliceosome	GO:0016021//integral component of membrane	GO:0016301//kinase activity	GO:0016310//phosphorylation	gi|475503061|gb|EMT04495.1|/1.7e-76/Putative LRR receptor-like serine/threonine-protein kinase [Aegilops tauschii]
TraesCS1A02G073300	0.41	0.85	0.7	1.33	0.78	1.22	4.74	5.32	4.29	1.55	1.41	1.44	0.82	1.08	0.85	4.59	3.4	4.36	-	GO:0005886//plasma membrane;GO:0009506//plasmodesma;GO:0016021//integral component of membrane	GO:0004674//protein serine/threonine kinase activity;GO:0005524//ATP binding	GO:0006468//protein phosphorylation;GO:0006952//defense response	gi|326518772|dbj|BAJ92547.1|/0.0e+00/predicted protein [Hordeum vulgare subsp. vulgare]
TraesCS1A02G073400	1.17	1.27	1.13	1.83	1.44	0.68	2.06	1.59	2.42	2.12	0.99	1.81	1.46	1.76	1.35	1.64	1.02	1.84	-	-	-	-	gi|326507188|dbj|BAJ95671.1|/2.5e-198/predicted protein [Hordeum vulgare subsp. vulgare]//gi|326507188|dbj|BAJ95671.1|/6.8e-193/predicted protein [Hordeum vulgare subsp. vulgare]
TraesCS1A02G073500	0.34	0.3	0.15	0.19	0.52	0.26	0.04	0.19	0	0.46	0.7	0.39	0.57	0.19	0.21	0.25	0.19	0.3	ko00906//Carotenoid biosynthesis	GO:0016020//membrane	-	-	gi|326534116|dbj|BAJ89408.1|/3.3e-128/predicted protein [Hordeum vulgare subsp. vulgare]//gi|357130061|ref|XP_003566675.1|/1.9e-172/PREDICTED: UPF0481 protein At3g47200-like [Brachypodium distachyon]//gi|357130061|ref|XP_003566675.1|/2.4e-172/PREDICTED: UPF0481 protein At3g47200-like [Brachypodium distachyon]
TraesCS1A02G073600	0	0.13	0.07	0	0	0.06	0	0.06	0	0.4	0.13	0.07	0.19	0	0	0	0	0	-	GO:0016021//integral component of membrane	-	-	gi|473878174|gb|EMS47907.1|/3.2e-50/hypothetical protein TRIUR3_05964 [Triticum urartu]
TraesCS1A02G073700	0	0	0	0	0	0	0.06	0	0	0	0	0	0	0	0	0	0	0	-	-	-	-	-
TraesCS1A02G073800	0.08	0.08	0	0	0	0	0	0	0	0.09	0	0.09	0.08	0.09	0	0	0	0	-	-	-	-	gi|475589307|gb|EMT21113.1|/6.5e-94/hypothetical protein F775_23369 [Aegilops tauschii]
TraesCS1A02G073900	0.07	0	0	0	0	0	0	0	0	0.14	0.07	0.07	0.07	0	0	0	0	0	-	-	GO:0005509//calcium ion binding;GO:0005544//calcium-dependent phospholipid binding	-	gi|38606205|gb|AAR25142.1|/9.9e-177/annexin [Triticum aestivum]
TraesCS1A02G074000	0	0	0	0	0	0	0	0	0	0.21	0	0	0.2	0	0	0	0	0	-	-	-	-	-
TraesCS1A02G074100	0.06	0.12	0.12	0	0.06	0.06	0.06	0.06	0.12	0	0	0.06	0	0.06	0.13	0.07	0.06	0	-	-	-	GO:0065007//biological regulation	gi|19881731|gb|AAM01132.1|AC108884_14/7.5e-50/Hypothetical protein [Oryza sativa Japonica Group]
TraesCS1A02G074200	0	0	0	0	0	0	0	0	0.05	0	0.05	0	0	0	0	0	0	0	-	GO:0019005//SCF ubiquitin ligase complex	GO:0004842//ubiquitin-protein transferase activity	GO:0031146//SCF-dependent proteasomal ubiquitin-dependent protein catabolic process	gi|242047402|ref|XP_002461447.1|/5.3e-121/hypothetical protein SORBIDRAFT_02g002810 [Sorghum bicolor]
TraesCS1A02G074400	15.55	19.38	17.29	25.22	17.43	19.51	27.61	29.69	29.9	12.92	10.5	14.35	14.7	17.65	17.13	18.25	26.7	19.35	-	-	GO:0003676//nucleic acid binding	GO:0009630//gravitropism	gi|475571933|gb|EMT16376.1|/0.0e+00/Tuftelin-interacting protein 11 [Aegilops tauschii]//gi|475571933|gb|EMT16376.1|/5.7e-176/Tuftelin-interacting protein 11 [Aegilops tauschii]
TraesCS1A02G074800	16.77	17.3	15.93	24.23	25.85	21.53	40.15	46.82	41.82	14.45	16.24	15.24	18.26	18.51	19.65	32.11	35.16	37.4	-	GO:0016021//integral component of membrane	-	-	gi|326532090|dbj|BAK01421.1|/2.7e-92/predicted protein [Hordeum vulgare subsp. vulgare]
TraesCS1A02G074900	0.04	0	0.04	0	0.04	0	0.08	0.04	0	0.17	0	0.04	0	0	0	0.04	0	0	-	GO:0005739//mitochondrion	GO:0016787//hydrolase activity	-	gi|357134934|ref|XP_003569069.1|/2.0e-59/PREDICTED: pentatricopeptide repeat-containing protein At3g48810 [Brachypodium distachyon]
TraesCS1A02G075000	24.9	26.96	25.32	15.33	6.12	9.79	10.26	5.12	12.14	41.76	23.02	34.47	35.79	14.58	5.61	2.29	2.98	1.95	ko01100//Metabolic pathways;ko04146//Peroxisome;ko01212//Fatty acid metabolism;ko00061//Fatty acid biosynthesis;ko00071//Fatty acid degradation	GO:0005783//endoplasmic reticulum	GO:0004467//long-chain fatty acid-CoA ligase activity;GO:0031957//very long-chain fatty acid-CoA ligase activity	GO:0001676//long-chain fatty acid metabolic process;GO:0009627//systemic acquired resistance;GO:0010025//wax biosynthetic process;GO:0010143//cutin biosynthetic process;GO:0034976//response to endoplasmic reticulum stress	gi|475414689|gb|EMT00965.1|/0.0e+00/Fatty acyl-CoA synthetase B [Aegilops tauschii]
TraesCS1A02G075100	1.26	1.76	1.27	0.89	0.7	1.26	0.56	0.67	0.57	3.91	2.28	2.86	2.3	1.23	0.76	0.33	0.73	0.61	-	-	-	GO:0009688//abscisic acid biosynthetic process	gi|326505128|dbj|BAK02951.1|/1.6e-241/predicted protein [Hordeum vulgare subsp. vulgare]
TraesCS1A02G075300	0.22	0.38	0.32	0.38	0.55	0.64	0.44	0.16	0.47	0.84	0.22	0.34	0.27	0.39	0.3	0.18	0.27	0.44	-	-	-	-	gi|326510207|dbj|BAJ87320.1|/2.5e-120/predicted protein [Hordeum vulgare subsp. vulgare]
TraesCS1A02G075400	0.22	0.38	0.32	0.38	0.55	0.64	0.44	0.16	0.47	0.84	0.22	0.34	0.27	0.39	0.3	0.18	0.27	0.44	-	-	-	-	gi|326510207|dbj|BAJ87320.1|/2.5e-120/predicted protein [Hordeum vulgare subsp. vulgare]
TraesCS1A02G075500	2.38	2.01	2.26	2.13	2.54	1.98	2.09	2.18	2.33	3.78	3.59	3.66	3.93	2.75	2.79	3.17	3.27	3.06	ko03060//Protein export	-	-	-	gi|218189132|gb|EEC71559.1|/2.3e-77/hypothetical protein OsI_03915 [Oryza sativa Indica Group]
TraesCS1A02G075600	1.38	1.78	1.74	1.3	0.73	0.89	0.82	0.62	0.65	4.21	2.8	3.26	3.41	1.3	1.42	0.53	0.75	0.61	-	-	GO:0004721//phosphoprotein phosphatase activity	GO:0006470//protein dephosphorylation	gi|475502214|gb|EMT04410.1|/0.0e+00/Formin-like protein 6 [Aegilops tauschii]
TraesCS1A02G075700	1.07	1.01	1.43	0.44	0.24	0.48	0.1	0.17	0.13	3.33	1.96	2.56	2.16	0.63	0.47	0.15	0.09	0.39	-	GO:0009536//plastid;GO:0016021//integral component of membrane	GO:0005215//transporter activity	GO:0006810//transport;GO:0034219//carbohydrate transmembrane transport	gi|326489867|dbj|BAJ94007.1|/2.5e-142/predicted protein [Hordeum vulgare subsp. vulgare]//gi|326489867|dbj|BAJ94007.1|/3.7e-175/predicted protein [Hordeum vulgare subsp. vulgare]//gi|326489867|dbj|BAJ94007.1|/6.1e-203/predicted protein [Hordeum vulgare subsp. vulgare]
TraesCS1A02G075800	2.42	2.32	1.98	0.49	0.25	1.19	0.19	0.13	0.15	4.12	3.95	3.71	3.39	1.3	1.54	0.12	0.27	0.2	ko01100//Metabolic pathways;ko01200//Carbon metabolism;ko00250//Alanine, aspartate and glutamate metabolism;ko00910//Nitrogen metabolism;ko00220//Arginine biosynthesis	-	-	GO:0006351//transcription, DNA-templated;GO:0006351//transcription, DNA-templated	gi|475518835|gb|EMT06248.1|/1.8e-205/B3 domain-containing protein [Aegilops tauschii]//gi|475518835|gb|EMT06248.1|/3.1e-205/B3 domain-containing protein [Aegilops tauschii]//gi|475518835|gb|EMT06248.1|/3.6e-204/B3 domain-containing protein [Aegilops tauschii]
TraesCS1A02G075900	0.75	0.26	0	0	0	0	0	0	0.25	0.52	0.25	0.26	0.26	0	0	0.82	0	0.25	-	GO:0016021//integral component of membrane	-	-	gi|475518834|gb|EMT06247.1|/3.4e-57/hypothetical protein F775_18525 [Aegilops tauschii]
TraesCS1A02G076000	5.46	7.03	6.28	3.88	3.29	3.71	2.05	2.16	2.23	10.34	9.19	9.35	10.31	4.2	4.13	1.67	2.26	1.66	-	GO:0005794//Golgi apparatus;GO:0009507//chloroplast	-	GO:0010197//polar nucleus fusion;GO:0048868//pollen tube development	gi|473790259|gb|EMS46345.1|/0.0e+00/hypothetical protein TRIUR3_13475 [Triticum urartu]
TraesCS1A02G076100	2.78	2.9	1.93	1.41	2.01	2.03	3.18	3.52	3.36	4.16	2.14	3.75	2.96	2.7	1.26	3.09	2.69	2.72	-	GO:0005829//cytosol;GO:0005829//cytosol;GO:0009534//chloroplast thylakoid;GO:0009534//chloroplast thylakoid	GO:0000287//magnesium ion binding;GO:0000287//magnesium ion binding;GO:0005524//ATP binding;GO:0005524//ATP binding;GO:0010307//acetylglutamate kinase regulator activity;GO:0010307//acetylglutamate kinase regulator activity	GO:0000096//sulfur amino acid metabolic process;GO:0006355//regulation of transcription, DNA-templated;GO:0006355//regulation of transcription, DNA-templated;GO:0006546//glycine catabolic process;GO:0006636//unsaturated fatty acid biosynthetic process;GO:0006733;GO:0006766//vitamin metabolic process;GO:0006808//regulation of nitrogen utilization;GO:0006808//regulation of nitrogen utilization;GO:0…	gi|326491991|dbj|BAJ98220.1|/3.4e-98/predicted protein [Hordeum vulgare subsp. vulgare]//gi|475622074|gb|EMT31735.1|/8.0e-76/Nitrogen regulatory protein P-II [Aegilops tauschii]
TraesCS1A02G076200	0	0	0	0	0	0	0.45	0.87	0.97	0	0	0	0	0	0	0.43	1.51	1.65	ko04626//Plant-pathogen interaction	GO:0005634//nucleus	GO:0003677//DNA binding	-	gi|156707922|gb|ABU93236.1|/5.8e-172/R2R3 Myb-like protein [Triticum aestivum]
TraesCS1A02G076400	1.54	1.83	1.81	1.8	1.11	1.22	1.66	1.64	1.94	3.17	1.94	2.27	2.42	1.93	1.53	1.65	2.02	2.42	-	GO:0005739//mitochondrion	-	-	gi|326490515|dbj|BAJ84921.1|/1.7e-161/predicted protein [Hordeum vulgare subsp. vulgare]//gi|326490515|dbj|BAJ84921.1|/2.1e-243/predicted protein [Hordeum vulgare subsp. vulgare]
TraesCS1A02G076500	0	0	0	0	0	0	0	0	0	0.04	0.08	0	0	0	0	0	0.04	0.12	-	-	-	-	gi|475618445|gb|EMT30450.1|/5.3e-174/Disease resistance protein RPM1 [Aegilops tauschii]
TraesCS1A02G076700	0	0	0	0	0	0	0	0	0.04	0	0	0.04	0	0	0	0.31	0.12	0.04	-	-	GO:0004497//monooxygenase activity;GO:0005506//iron ion binding;GO:0016705//oxidoreductase activity, acting on paired donors, with incorporation or reduction of molecular oxygen;GO:0020037//heme binding	GO:0055114//oxidation-reduction process	gi|475588348|gb|EMT20826.1|/1.0e-274/Cytochrome P450 76C1 [Aegilops tauschii]
TraesCS1A02G076900	5.79	8.2	6.97	11.94	15.13	17.77	28.07	31.03	24.83	1.13	3.06	3.15	4.73	17.36	10.18	31.59	17.18	21.85	-	-	-	-	gi|474113455|gb|EMS55736.1|/2.9e-176/hypothetical protein TRIUR3_30853 [Triticum urartu]//gi|474113455|gb|EMS55736.1|/7.5e-132/hypothetical protein TRIUR3_30853 [Triticum urartu]
TraesCS1A02G077000	0	0	0	0	0	0	0	0	0	0	0	0.07	0	0	0	0	0	0	ko04144//Endocytosis	-	GO:0016788//hydrolase activity, acting on ester bonds	-	gi|357130073|ref|XP_003566681.1|/2.0e-168/PREDICTED: GDSL esterase/lipase At1g09390-like [Brachypodium distachyon]
TraesCS1A02G077100	0	0	0.27	0	0.26	0.26	0	0	0	0	0	0	0	0.27	0	0.28	0.52	0	ko00040//Pentose and glucuronate interconversions	-	-	-	gi|475604381|gb|EMT25720.1|/4.6e-06/TATA-box-binding protein 2 [Aegilops tauschii]
TraesCS1A02G077200	163.82	152.51	163.36	202.26	293.31	254.35	198.66	196.26	204.2	50.99	84.61	73.45	98.39	192.51	185.86	173.08	182.05	195.4	ko04931//Insulin resistance	-	GO:0004674//protein serine/threonine kinase activity;GO:0005524//ATP binding	GO:0006468//protein phosphorylation	gi|109290432|gb|ABG29422.1|/1.8e-228/GSK-like kinase 1A [Triticum aestivum]//gi|109290432|gb|ABG29422.1|/6.7e-242/GSK-like kinase 1A [Triticum aestivum]
TraesCS1A02G077300	0	0	0	0.04	0	0	0	0	0	0.04	0	0.04	0.04	0.04	0	0	0.04	0	ko03013//RNA transport	GO:0016021//integral component of membrane	-	-	gi|474039563|gb|EMS53240.1|/0.0e+00/hypothetical protein TRIUR3_15308 [Triticum urartu]
TraesCS1A02G077400	0	0	0.29	0.12	0	0	0	0	0	0	0	0	0	0	0	0	0	0	-	-	-	-	gi|474103287|gb|EMS55318.1|/5.0e-128/hypothetical protein TRIUR3_16936 [Triticum urartu]
TraesCS1A02G077500	3.68	5.14	4.75	4.52	5.18	5.14	12.19	13.29	12.32	5.22	4.76	4	3.77	7.06	5.1	11.13	12	13.59	-	-	GO:0004722//protein serine/threonine phosphatase activity;GO:0046872//metal ion binding	GO:0006470//protein dephosphorylation	gi|475602064|gb|EMT25026.1|/5.9e-200/Putative protein phosphatase 2C 47 [Aegilops tauschii]
TraesCS1A02G077600	2.84	2.2	2.49	1.62	2.01	1.79	2.56	2.02	2.06	3.89	3.36	2.71	2.71	2.13	2.01	2.87	2.7	2.74	-	GO:0005634//nucleus;GO:0005737//cytoplasm	GO:0008420//CTD phosphatase activity	GO:0007062//sister chromatid cohesion;GO:0031048//chromatin silencing by small RNA;GO:0045132//meiotic chromosome segregation;GO:0070940//dephosphorylation of RNA polymerase II C-terminal domain	gi|326521370|dbj|BAJ96888.1|/0.0e+00/predicted protein [Hordeum vulgare subsp. vulgare]
TraesCS1A02G077700	69.72	51.88	62.4	55.78	95.63	79.65	88.54	82.54	98.9	107.42	77.49	97.69	64.35	78.23	57.58	126.53	72.81	121.62	ko01100//Metabolic pathways;ko01110//Biosynthesis of secondary metabolites;ko00940//Phenylpropanoid biosynthesis	GO:0005576//extracellular region;GO:0009505//plant-type cell wall	GO:0004601//peroxidase activity;GO:0020037//heme binding;GO:0046872//metal ion binding	GO:0006979//response to oxidative stress;GO:0009664//plant-type cell wall organization;GO:0042744//hydrogen peroxide catabolic process;GO:0055114//oxidation-reduction process;GO:0098869//cellular oxidant detoxification	gi|474043323|gb|EMS53366.1|/3.1e-184/Peroxidase 2 [Triticum urartu]//gi|474043323|gb|EMS53366.1|/6.3e-171/Peroxidase 2 [Triticum urartu]
TraesCS1A02G078100	3.48	2.04	3.12	1.54	1.82	2.05	1.03	0.28	0.83	1.14	2.18	1.37	1.11	2.25	2.26	1.97	1.21	1.96	ko01100//Metabolic pathways;ko01110//Biosynthesis of secondary metabolites;ko00940//Phenylpropanoid biosynthesis	GO:0005576//extracellular region;GO:0009505//plant-type cell wall	GO:0004601//peroxidase activity;GO:0020037//heme binding;GO:0046872//metal ion binding	GO:0006979//response to oxidative stress;GO:0009664//plant-type cell wall organization;GO:0042744//hydrogen peroxide catabolic process;GO:0055114//oxidation-reduction process;GO:0098869//cellular oxidant detoxification	gi|326516352|dbj|BAJ92331.1|/5.8e-167/predicted protein [Hordeum vulgare subsp. vulgare]
TraesCS1A02G078200	0	0	0	0.06	0	0	0	0	0	0	0	0	0	0	0	0	0	0	ko01100//Metabolic pathways;ko01110//Biosynthesis of secondary metabolites;ko00940//Phenylpropanoid biosynthesis	GO:0005576//extracellular region	GO:0004601//peroxidase activity;GO:0020037//heme binding;GO:0046872//metal ion binding	GO:0006979//response to oxidative stress;GO:0042744//hydrogen peroxide catabolic process;GO:0055114//oxidation-reduction process;GO:0098869//cellular oxidant detoxification	gi|475560922|gb|EMT13671.1|/5.5e-165/Peroxidase 5 [Aegilops tauschii]
TraesCS1A02G078300	0.65	0.17	0.67	0	0.33	0.48	0.17	0.16	0	1.68	0.83	2.2	1.97	0.68	0.36	0	0.33	0.33	-	-	-	-	gi|474057646|gb|EMS53882.1|/4.9e-78/hypothetical protein TRIUR3_18277 [Triticum urartu]
TraesCS1A02G078400	0	0	0	0	0	0	0	0	0.05	0	0	0	0	0	0	0	0	0	ko01100//Metabolic pathways;ko01110//Biosynthesis of secondary metabolites;ko00940//Phenylpropanoid biosynthesis	GO:0005576//extracellular region	GO:0004601//peroxidase activity;GO:0020037//heme binding;GO:0046872//metal ion binding	GO:0006979//response to oxidative stress;GO:0042744//hydrogen peroxide catabolic process;GO:0055114//oxidation-reduction process;GO:0098869//cellular oxidant detoxification	gi|475560922|gb|EMT13671.1|/1.8e-184/Peroxidase 5 [Aegilops tauschii]
TraesCS1A02G078500	0	0.13	0.03	0	0.03	0	0.13	0.08	0.03	0.27	0.2	0.2	0.03	0.06	0	0.18	0.11	0.05	-	-	-	-	gi|475491811|gb|EMT03598.1|/0.0e+00/hypothetical protein F775_21893 [Aegilops tauschii]
TraesCS1A02G078600	0	0	0	0	0	0	0	0	0	0	0	0	0	0	0	0.14	0	0	ko01100//Metabolic pathways;ko01110//Biosynthesis of secondary metabolites;ko00940//Phenylpropanoid biosynthesis	GO:0005576//extracellular region	GO:0004601//peroxidase activity;GO:0020037//heme binding;GO:0046872//metal ion binding	GO:0006979//response to oxidative stress;GO:0042744//hydrogen peroxide catabolic process;GO:0055114//oxidation-reduction process;GO:0098869//cellular oxidant detoxification	gi|474253944|gb|EMS60334.1|/1.5e-191/Peroxidase 5 [Triticum urartu]
TraesCS1A02G078700	0.42	0.65	0.89	0.53	0.23	0.24	0.36	0.23	0.11	1.01	0.91	0.71	0.98	0.43	0.38	0.29	0.15	0.27	-	GO:0009536//plastid;GO:0016021//integral component of membrane	-	-	gi|326495574|dbj|BAJ85883.1|/1.4e-200/predicted protein [Hordeum vulgare subsp. vulgare]//gi|326495574|dbj|BAJ85883.1|/2.2e-198/predicted protein [Hordeum vulgare subsp. vulgare]
TraesCS1A02G078800	7.28	5.77	8.45	18.93	5.86	6.51	45.19	42.66	41.88	8.66	9.19	10.17	8.32	10.03	5.56	38.45	45.91	37.81	ko00480//Glutathione metabolism	-	GO:0004364//glutathione transferase activity	-	gi|473881465|gb|EMS47979.1|/9.7e-123/putative glutathione S-transferase GSTF1 [Triticum urartu]
TraesCS1A02G078900	0	0	0	0	0	0	0	0	0	0	0.09	0	0	0	0	0	0	0	ko00480//Glutathione metabolism	-	GO:0004364//glutathione transferase activity	-	gi|473741584|gb|EMS45394.1|/1.3e-119/putative glutathione S-transferase GSTF1 [Triticum urartu]
TraesCS1A02G079000	0.64	1.38	0.65	0.11	0.21	0.42	0.11	0	0	1.19	0.98	1.32	1.27	0.55	1.17	0	0.21	0	ko00564//Glycerophospholipid metabolism	-	GO:0008374//O-acyltransferase activity	GO:0006629//lipid metabolic process	gi|475544456|gb|EMT10331.1|/2.1e-135/Group XV phospholipase A2 [Aegilops tauschii]
TraesCS1A02G079300	0.12	0.24	0.24	0	0.12	0.12	0	0	0	0.72	0.12	0	0.12	0.12	0.13	0	0	0	-	-	-	-	gi|20521439|dbj|BAB91948.1|/3.8e-37/hypothetical protein [Oryza sativa Japonica Group]
TraesCS1A02G079500	0	0	0	0	0	0	0	0	0	0	0.07	0	0	0	0	0	0	0	ko01100//Metabolic pathways;ko01110//Biosynthesis of secondary metabolites;ko00940//Phenylpropanoid biosynthesis	GO:0005576//extracellular region	GO:0004601//peroxidase activity;GO:0020037//heme binding;GO:0046872//metal ion binding	GO:0006979//response to oxidative stress;GO:0042744//hydrogen peroxide catabolic process;GO:0055114//oxidation-reduction process;GO:0098869//cellular oxidant detoxification	gi|475544458|gb|EMT10333.1|/3.2e-189/Peroxidase 5 [Aegilops tauschii]
TraesCS1A02G079600	0.05	0	0	0	0	0.15	0	0	0	0.05	0	0	0.21	0	0	0.06	0	0	-	GO:0005739//mitochondrion	-	-	gi|326532242|dbj|BAK05050.1|/1.3e-213/predicted protein [Hordeum vulgare subsp. vulgare]
TraesCS1A02G079700	10.68	13.08	15.73	20.84	13.87	16.72	52.16	44.5	51.39	14.31	9.49	10.82	12.46	21.15	11.65	56.84	46.88	42.45	ko04626//Plant-pathogen interaction	-	GO:0004674//protein serine/threonine kinase activity;GO:0005524//ATP binding	GO:0006468//protein phosphorylation	gi|474433849|gb|EMS68085.1|/3.7e-218/Pto-interacting protein 1 [Triticum urartu]//gi|474433849|gb|EMS68085.1|/9.4e-167/Pto-interacting protein 1 [Triticum urartu]
TraesCS1A02G079800	0.05	0	0.05	0.06	0	0.06	0.61	0.42	0.32	0.06	0	0.06	0	0.09	0	0.99	0.48	0.53	ko00480//Glutathione metabolism	-	-	-	gi|357134767|ref|XP_003568987.1|/4.7e-95/PREDICTED: tropomyosin-like [Brachypodium distachyon]
TraesCS1A02G079900	1.2	0.42	1.27	0.38	1.98	0.37	1.34	2.9	2.49	0.42	0.41	1.45	0.8	0.42	1.33	1.79	1.66	2.01	-	GO:0000788//nuclear nucleosome;GO:0005730//nucleolus;GO:0005794//Golgi apparatus;GO:0005829//cytosol	GO:0003677//DNA binding;GO:0042393//histone binding;GO:0046982//protein heterodimerization activity	GO:0006334//nucleosome assembly;GO:0009414//response to water deprivation	gi|413947466|gb|AFW80115.1|/1.5e-49/hypothetical protein ZEAMMB73_313798 [Zea mays]
TraesCS1A02G080100	2.6	2.04	2.78	1.18	1.67	1.56	1.37	1.49	2.06	4.42	3.83	4.55	2.88	2.04	1.32	1.61	2.27	2.52	-	-	-	-	gi|326487292|dbj|BAJ89630.1|/4.0e-77/predicted protein [Hordeum vulgare subsp. vulgare]
TraesCS1A02G080200	0.52	0.22	0.31	0.23	0.26	0.11	0.17	0.18	0.15	1.79	1.21	1.39	0.95	0.21	0.26	0.36	0.34	0.33	-	-	-	-	gi|474191794|gb|EMS58193.1|/0.0e+00/hypothetical protein TRIUR3_12822 [Triticum urartu]
TraesCS1A02G080300	0.61	0.86	0.9	0.4	0.05	0.3	0.2	0.1	0.1	1.56	1.27	1.48	1.56	0.57	0.56	0.44	0.51	0.46	-	GO:0005737//cytoplasm	GO:0016149//translation release factor activity, codon specific;GO:0043022//ribosome binding	GO:0006415//translational termination	gi|475581660|gb|EMT18900.1|/2.1e-211/Peptide chain release factor 1 [Aegilops tauschii]
TraesCS1A02G080500	1.44	0.87	0.97	1.16	2.07	1.19	2.78	1.86	2.23	1.02	0.72	0.5	0.52	0.62	1.25	3.65	2.64	1.75	ko04931//Insulin resistance;ko04140//Regulation of autophagy	-	GO:0004674//protein serine/threonine kinase activity;GO:0005524//ATP binding	GO:0006468//protein phosphorylation;GO:0007165//signal transduction	gi|475581662|gb|EMT18902.1|/1.1e-256/CBL-interacting protein kinase 17 [Aegilops tauschii]//gi|475581662|gb|EMT18902.1|/2.9e-257/CBL-interacting protein kinase 17 [Aegilops tauschii]
TraesCS1A02G080600	0.37	0.41	0.42	0.41	0.37	0.49	1.24	0.53	1.07	0.28	0.14	0.29	0.18	0.23	0.15	1.05	1.07	0.86	ko04931//Insulin resistance;ko04140//Regulation of autophagy	-	GO:0004674//protein serine/threonine kinase activity;GO:0005524//ATP binding	GO:0006468//protein phosphorylation;GO:0007165//signal transduction	gi|764399092|gb|AJR22378.1|/5.2e-275/CBL-interacting protein kinase 17 [Triticum aestivum]
TraesCS1A02G080700	5.61	6.54	6.88	10.01	7.76	10.53	19.17	16.36	17.32	4.34	4.04	3.94	4.75	9.49	4.38	16.78	13.51	13.8	ko04931//Insulin resistance;ko04140//Regulation of autophagy	-	GO:0004674//protein serine/threonine kinase activity;GO:0005524//ATP binding	GO:0006468//protein phosphorylation;GO:0007165//signal transduction	gi|374430475|gb|AEZ51506.1|/1.8e-262/CBL-interacting protein kinase 17 [Hordeum vulgare subsp. spontaneum]
TraesCS1A02G081200	0.05	0.09	0.14	0.09	0.23	0.18	0.04	0.13	0	0.09	0.14	0.33	0	0	0.1	0.29	0.09	0.09	ko03040//Spliceosome	-	GO:0016747//transferase activity, transferring acyl groups other than amino-acyl groups	-	gi|1002271912|ref|XP_015640272.1|/5.3e-189/PREDICTED: 3'-N-debenzoyl-2'-deoxytaxol N-benzoyltransferase [Oryza sativa Japonica Group]
TraesCS1A02G081300	6.63	12.58	10.47	12.48	11.7	14.78	16.73	18.71	15.46	10.2	5.85	8.35	7.13	12.41	7.88	13.81	12.05	12.03	ko02010//ABC transporters	GO:0016021//integral component of membrane	GO:0005524//ATP binding;GO:0042626//ATPase activity, coupled to transmembrane movement of substances	GO:0055085//transmembrane transport	gi|475615144|gb|EMT29330.1|/0.0e+00/ABC transporter B family member 4 [Aegilops tauschii]
TraesCS1A02G081400	7.64	10.25	10.59	14.29	11.35	12.38	16.8	16.55	18.37	5.41	6.31	6.21	6.44	12.19	8.78	13.02	15.19	13.99	-	GO:0005829//cytosol	GO:0003954//NADH dehydrogenase activity;GO:0004144//diacylglycerol O-acyltransferase activity;GO:0010181//FMN binding;GO:0051287//NAD binding;GO:0051539//4 iron, 4 sulfur cluster binding	GO:0009060//aerobic respiration;GO:0019432//triglyceride biosynthetic process	gi|474011711|gb|EMS52546.1|/1.5e-166/hypothetical protein TRIUR3_25925 [Triticum urartu]
TraesCS1A02G081500	202.05	247.54	217.83	218.82	138.53	150.74	105.48	106.34	104.44	155.63	191.09	176.23	233.13	166.99	191.97	93.42	126.87	95.87	-	GO:0005789//endoplasmic reticulum membrane;GO:0016021//integral component of membrane	-	-	gi|474011710|gb|EMS52545.1|/4.1e-117/Reticulon-like protein B1 [Triticum urartu]
TraesCS1A02G081600	0.65	0.43	0.61	0.39	0.27	0.58	0.6	0.47	0.31	0.55	0.84	0.96	0.48	0.67	0.24	0.71	0.32	0.49	ko00906//Carotenoid biosynthesis	GO:0016021//integral component of membrane	-	-	gi|326498213|dbj|BAJ98534.1|/1.9e-100/predicted protein [Hordeum vulgare subsp. vulgare]
TraesCS1A02G081700	0.34	0.28	0.23	0.22	0.28	0.33	0.73	0.6	1.07	0.29	0.06	0.82	0.28	0.75	0.12	1.04	0.39	0.74	ko00906//Carotenoid biosynthesis	GO:0016021//integral component of membrane	-	-	gi|474385183|gb|EMS64913.1|/2.3e-64/hypothetical protein TRIUR3_08373 [Triticum urartu]
TraesCS1A02G082000	26.77	24.6	27.03	18.12	13.24	16.03	25.71	24.84	25.81	30.27	22.35	25.6	29.81	19.65	12.89	19.15	17.64	17.69	-	GO:0005773//vacuole	GO:0004190//aspartic-type endopeptidase activity	GO:0006508//proteolysis;GO:0006629//lipid metabolic process;GO:0030163//protein catabolic process	gi|473777056|gb|EMS45962.1|/4.1e-294/Aspartic proteinase [Triticum urartu]
TraesCS1A02G082100	0.69	0.23	0.35	0.35	0.12	0.57	0.23	0.23	0.11	0.95	0.59	0.6	0.12	0	0.25	0.25	0.58	0.23	-	GO:0009536//plastid;GO:0016021//integral component of membrane	-	-	gi|960464144|ref|XP_014753715.1|/6.1e-24/PREDICTED: uncharacterized protein LOC104582762 [Brachypodium distachyon]
TraesCS1A02G082200	9.98	11.09	12.48	15.53	14.59	16.83	29.95	32.72	27.67	7.33	7.57	9.05	8.5	13.57	8.89	30.07	20.35	23.66	-	-	-	-	gi|326505054|dbj|BAK02914.1|/9.8e-86/predicted protein [Hordeum vulgare subsp. vulgare]
TraesCS1A02G082300	2.53	1.69	1.5	1.78	2.03	3.1	0.96	1.03	0.81	3.24	1.3	1.96	1.79	3.58	2.44	1.49	0.84	1.17	-	-	-	-	gi|473971115|gb|EMS51463.1|/8.6e-53/hypothetical protein TRIUR3_26192 [Triticum urartu]
TraesCS1A02G082400	0.13	0	0.45	0.06	0.13	0.18	0.1	0.06	0.12	0.77	0.26	1.17	0.37	0.06	0.14	0.07	0	0.06	-	-	GO:0004568//chitinase activity	GO:0005975//carbohydrate metabolic process;GO:0006032//chitin catabolic process;GO:0016998//cell wall macromolecule catabolic process	gi|473971116|gb|EMS51464.1|/3.4e-179/Chitinase 10 [Triticum urartu]
TraesCS1A02G082500	4.71	4.72	7.31	37.03	31.4	25.7	196.1	174.89	207.12	1.54	0.68	1.07	3.03	45.26	31.47	268.56	252.88	237.26	-	GO:0016021//integral component of membrane	-	-	gi|357134741|ref|XP_003568974.1|/1.5e-24/PREDICTED: hydrophobic protein LTI6B [Brachypodium distachyon]//gi|357134741|ref|XP_003568974.1|/6.6e-23/PREDICTED: hydrophobic protein LTI6B [Brachypodium distachyon]
TraesCS1A02G082600	9.25	7.69	8.53	6.87	5.26	7.45	6.24	6.34	5.61	11.29	8.95	10.21	8.32	6.37	7.27	7.66	6.32	7.35	-	GO:0000228//nuclear chromosome	-	GO:0006338//chromatin remodeling	gi|474349125|gb|EMS62932.1|/2.4e-130/Chromatin structure-remodeling complex protein BSH [Triticum urartu]
TraesCS1A02G082700	0	0	0.2	0.08	0	0	0	0	0	0.2	0	0.1	0.25	0	0	0	0	0	ko01100//Metabolic pathways;ko04075//Plant hormone signal transduction;ko00510//N-Glycan biosynthesis	GO:0005634//nucleus;GO:0009536//plastid;GO:0043231//intracellular membrane-bounded organelle	-	GO:0006355//regulation of transcription, DNA-templated;GO:0009734//auxin-activated signaling pathway;GO:0010468//regulation of gene expression;GO:0044271//cellular nitrogen compound biosynthetic process;GO:0051171//regulation of nitrogen compound metabolic process;GO:0080090//regulation of primary metabolic process;GO:2000112	gi|514773020|ref|XP_004967638.1|/7.0e-35/PREDICTED: auxin-responsive protein IAA4 [Setaria italica]//gi|514773020|ref|XP_004967638.1|/7.1e-36/PREDICTED: auxin-responsive protein IAA4 [Setaria italica]
TraesCS1A02G082800	0.31	0.16	0	0.31	0.32	0	0	0	0.3	0.32	0	0	0	0.16	0	0.17	0	0	-	-	-	-	gi|475434725|gb|EMT01290.1|/1.9e-37/hypothetical protein F775_01623 [Aegilops tauschii]
TraesCS1A02G083000	1	1.01	0.81	1.82	2.36	2.56	3.55	3.62	3.48	0.94	0.43	0.66	0.57	1.86	1.16	2.33	1.72	1.8	ko04075//Plant hormone signal transduction;ko04712//Circadian rhythm - plant	-	GO:0046983//protein dimerization activity	-	gi|326500148|dbj|BAJ90909.1|/4.6e-192/predicted protein [Hordeum vulgare subsp. vulgare]
TraesCS1A02G083100	0.1	0.24	0.08	0.29	0.34	0.34	0.63	0.39	0.47	0.12	0.04	0.32	0.05	0.16	0.11	0.36	0.28	0.27	ko04626//Plant-pathogen interaction	-	GO:0003677//DNA binding	-	gi|475548293|gb|EMT11047.1|/1.7e-251/Transcription factor MYB86 [Aegilops tauschii]//gi|475548293|gb|EMT11047.1|/6.8e-253/Transcription factor MYB86 [Aegilops tauschii]
TraesCS1A02G083300	0	0.12	0.12	0	0	0	1.1	1.12	1.27	0	0	0	0	0.19	0.2	1.13	2.42	2.2	-	-	-	-	gi|721640699|ref|XP_010231742.1|/2.5e-55/PREDICTED: uncharacterized protein LOC100822944 isoform X4 [Brachypodium distachyon]
TraesCS1A02G083400	5.36	8.39	7.47	4.83	3.72	3.68	4.9	5.36	5.41	10.94	6.51	7.94	8.41	5.08	4.14	4.78	5.55	5.55	ko03013//RNA transport;ko03040//Spliceosome;ko03015//mRNA surveillance pathway	GO:0005737//cytoplasm;GO:0035145//exon-exon junction complex	GO:0000166//nucleotide binding;GO:0003729//mRNA binding	GO:0000184//nuclear-transcribed mRNA catabolic process, nonsense-mediated decay;GO:0000381//regulation of alternative mRNA splicing, via spliceosome	gi|68037220|gb|AAY84882.1|/2.4e-86/mRNA transport factor [Triticum aestivum]
TraesCS1A02G083500	5.93	5.53	6.13	4.75	5.07	5.82	3.72	3.88	3.66	9.73	6.35	8.35	6.89	6.39	4.78	5.9	5.1	4.75	-	-	-	-	gi|669027046|emb|CDM80232.1|/3.2e-108/unnamed protein product [Triticum aestivum]
TraesCS1A02G084100	1.41	1.24	1.86	0.66	0.33	0.81	0	0.24	0.39	2.32	1.62	1.75	1.6	1.53	0.64	0.81	0.53	0.42	-	GO:0009536//plastid	GO:0003723//RNA binding;GO:0070039//rRNA (guanosine-2'-O-)-methyltransferase activity	GO:0000453//enzyme-directed rRNA 2'-O-methylation	gi|721640680|ref|XP_010231738.1|/6.9e-111/PREDICTED: putative TrmH family tRNA/rRNA methyltransferase [Brachypodium distachyon]
TraesCS1A02G084200	3.21	3.64	3.16	3.05	3.09	2.96	4.42	3.59	3.74	4.97	4.29	4.42	4.01	3.42	2.78	3.22	3	3.24	-	GO:0005737//cytoplasm	GO:0004842//ubiquitin-protein transferase activity;GO:0008270//zinc ion binding	GO:0009966//regulation of signal transduction;GO:0016567//protein ubiquitination	gi|326521368|dbj|BAJ96887.1|/0.0e+00/predicted protein [Hordeum vulgare subsp. vulgare]
TraesCS1A02G084300	0.12	0	0.25	0	0	0.06	0	0	0.06	0.25	0.25	0.44	0.12	0.12	0	0	0	0	-	GO:0005739//mitochondrion;GO:0009507//chloroplast	GO:0003690//double-stranded DNA binding	GO:0006355//regulation of transcription, DNA-templated	gi|326495588|dbj|BAJ85890.1|/3.1e-138/predicted protein [Hordeum vulgare subsp. vulgare]
TraesCS1A02G084400	0.14	0	0.41	0	0	0	0	0.27	0	0.14	0.14	0.14	0.14	0	0	0.29	0.13	0.14	-	GO:0005654//nucleoplasm;GO:0005737//cytoplasm	GO:0000981//RNA polymerase II transcription factor activity, sequence-specific DNA binding;GO:0003677//DNA binding;GO:0046983//protein dimerization activity	GO:0006357//regulation of transcription from RNA polymerase II promoter	gi|944048452|gb|KQJ84093.1|/1.0e-29/hypothetical protein BRADI_5g18643, partial [Brachypodium distachyon]
TraesCS1A02G084500	17.35	16.24	16.19	13.68	9.74	10.04	9.02	9.19	9.36	22.28	24.89	22.62	21.81	13.1	15.46	13.69	11.36	10.19	-	GO:0005829//cytosol;GO:0009536//plastid	GO:0050278//sedoheptulose-bisphosphatase activity	GO:0016311//dephosphorylation	gi|326493776|dbj|BAJ85350.1|/5.1e-175/predicted protein [Hordeum vulgare subsp. vulgare]
TraesCS1A02G084600	0	0.43	0	0	0.83	0.81	0.42	1.64	0.41	0	0	0	0.42	0	0.91	0.44	0.82	1.23	-	-	-	-	gi|475553596|gb|EMT12056.1|/6.2e-24/hypothetical protein F775_43762 [Aegilops tauschii]
TraesCS1A02G084900	0.54	0.42	0.11	0.33	0.2	0.58	0	0.1	0.28	0.91	0.77	0.92	0.41	0.2	0.44	0.21	0.39	0.65	-	-	-	-	gi|326506260|dbj|BAJ86448.1|/3.2e-40/predicted protein [Hordeum vulgare subsp. vulgare]
TraesCS1A02G085000	0.32	0.47	0.5	0.62	0.69	0.49	1.3	1.23	0.84	1.55	0.88	1.05	1.07	0.56	0.5	0.99	1.53	0.81	ko03420//Nucleotide excision repair;ko03430//Mismatch repair;ko03030//DNA replication;ko03440//Homologous recombination	GO:0005634//nucleus	GO:0003677//DNA binding;GO:0008270//zinc ion binding	GO:0006260//DNA replication;GO:0006281//DNA repair;GO:0006310//DNA recombination	gi|326511146|dbj|BAJ87587.1|/0.0e+00/predicted protein [Hordeum vulgare subsp. vulgare]
TraesCS1A02G085200	0	0	0.49	0	1.45	1.42	3.49	2.88	5.27	0.99	0.46	0	0.99	0	0.53	4.61	9.53	5.28	-	-	-	-	gi|475601881|gb|EMT24969.1|/2.3e-31/hypothetical protein F775_14694 [Aegilops tauschii]
TraesCS1A02G085300	0.16	0	0	0	0	0	0	0	0	0.16	0.33	0	0	0	0	0	0	0	-	-	-	-	gi|473878831|gb|EMS47951.1|/1.6e-42/hypothetical protein TRIUR3_32499 [Triticum urartu]
TraesCS1A02G085400	0.27	0	0.19	0.14	0.28	0.13	0.14	0.13	0.26	1.26	0.42	0.19	0.55	0.78	0.6	0.3	0.14	0.96	-	-	-	-	gi|326489555|dbj|BAK01758.1|/1.6e-22/predicted protein [Hordeum vulgare subsp. vulgare]//gi|326518390|dbj|BAJ88224.1|/8.2e-28/predicted protein [Hordeum vulgare subsp. vulgare]
TraesCS1A02G085500	2.41	2.64	3.21	2.57	2.7	2.17	4.87	3.99	3.55	4.63	4.52	3.41	3	3.4	2.14	2.78	3.3	3.66	-	GO:0031248//protein acetyltransferase complex	GO:0004596//peptide alpha-N-acetyltransferase activity	GO:0006474//N-terminal protein amino acid acetylation;GO:0050896//response to stimulus	gi|326499646|dbj|BAJ86134.1|/8.4e-106/predicted protein [Hordeum vulgare subsp. vulgare]
TraesCS1A02G085600	19.34	17.02	19.6	13.76	11.93	14.64	21.13	18.13	21.17	31.66	21.83	26.46	28.54	18.05	12.02	17.74	20.12	19.6	ko01100//Metabolic pathways;ko01200//Carbon metabolism;ko01230//Biosynthesis of amino acids;ko00710//Carbon fixation in photosynthetic organisms;ko01210//2-Oxocarboxylic acid metabolism;ko00250//Alanine, aspartate and glutamate metabolism;ko00220//Arginine biosynthesis	-	GO:0004021//L-alanine:2-oxoglutarate aminotransferase activity;GO:0030170//pyridoxal phosphate binding	GO:0009058//biosynthetic process;GO:0042853//L-alanine catabolic process	gi|475595366|gb|EMT23015.1|/2.4e-275/Alanine aminotransferase 2 [Aegilops tauschii]
TraesCS1A02G085700	0.35	0.34	0.45	0.29	0.1	0.24	0.1	0.05	0.05	0.95	0.82	1.12	0.78	0.55	0.22	0.21	0.1	0.05	-	-	GO:0003676//nucleic acid binding	-	gi|475582501|gb|EMT19147.1|/5.8e-184/hypothetical protein F775_14871 [Aegilops tauschii]
TraesCS1A02G085800	0	0.08	0	0	0	0.07	0.15	0.22	0.29	0	0	0.16	0.22	0.23	0.17	0	0.3	0.38	ko00402//Benzoxazinoid biosynthesis	-	GO:0046872//metal ion binding;GO:0051213//dioxygenase activity	GO:0055114//oxidation-reduction process	gi|326492654|dbj|BAJ90183.1|/2.5e-184/predicted protein [Hordeum vulgare subsp. vulgare]
TraesCS1A02G085900	1.76	2.31	2.61	1.98	1.72	2.42	2.84	2.05	1.81	3.73	2.62	2.62	2.29	2.26	1.53	2.58	2.46	1.81	-	-	-	-	gi|474174855|gb|EMS57737.1|/2.0e-171/hypothetical protein TRIUR3_14801 [Triticum urartu]
TraesCS1A02G086100	0	0	0.05	0.13	0.09	0	0.58	0.6	0.25	0	0	0.05	0	0.09	0	0.39	0.4	0.18	-	GO:0005576//extracellular region	GO:0004185//serine-type carboxypeptidase activity	GO:0006508//proteolysis	gi|475554537|gb|EMT12249.1|/3.6e-250/Serine carboxypeptidase 2 [Aegilops tauschii]//gi|475554537|gb|EMT12249.1|/5.2e-254/Serine carboxypeptidase 2 [Aegilops tauschii]
TraesCS1A02G086200	3.39	3.56	3.28	4.62	2.74	3.77	5.79	4.6	5.45	2.1	2.41	2.29	2.71	3.49	3.08	4.94	4.27	3.72	-	-	-	-	gi|475596285|gb|EMT23314.1|/1.6e-180/hypothetical protein F775_32916 [Aegilops tauschii]
TraesCS1A02G086300	8.18	7.76	8.7	5.15	2.37	3.16	0.87	0.9	0.77	13.46	13.22	12.56	12.98	5.53	6.46	1.41	1.47	1.12	ko04626//Plant-pathogen interaction	GO:0005887//integral component of plasma membrane	GO:0005249//voltage-gated potassium channel activity	GO:0042391//regulation of membrane potential;GO:0071805//potassium ion transmembrane transport	gi|475615909|gb|EMT29601.1|/0.0e+00/Putative cyclic nucleotide-gated ion channel 9 [Aegilops tauschii]
TraesCS1A02G086500	8.21	10.38	9.07	7.7	10.97	12.24	8.53	9.49	10.03	9	7.23	8.43	6.11	11.52	8.2	10.8	7.24	9.7	-	GO:0005622//intracellular	GO:0004707//MAP kinase activity;GO:0005524//ATP binding	GO:0000165//MAPK cascade	gi|84105092|gb|ABC54586.1|/0.0e+00/mitogen-activated protein kinase 2 [Triticum aestivum]
TraesCS1A02G086600	4.3	6.54	6.75	5.2	3.66	3.82	3.92	4.96	5.07	10.39	7.21	9.13	7.63	5.23	4.5	4.15	5	2.64	-	GO:0005622//intracellular	-	GO:0006406//mRNA export from nucleus;GO:0006606//protein import into nucleus	gi|474431923|gb|EMS68018.1|/1.0e-194/hypothetical protein TRIUR3_00872 [Triticum urartu]
TraesCS1A02G086800	3.71	2.2	3.05	1.57	0.99	1.88	0.72	1.19	0.93	5.52	5.1	5.05	3.53	2.01	2.71	1.07	1.57	1.55	-	-	-	-	gi|357129862|ref|XP_003566579.1|/3.7e-252/PREDICTED: LEC14B homolog isoform X1 [Brachypodium distachyon]//gi|721640625|ref|XP_010231729.1|/6.5e-200/PREDICTED: LEC14B homolog isoform X2 [Brachypodium distachyon]
TraesCS1A02G086900	4.76	4.59	5.59	3.21	3.03	3.27	2.56	2.29	1.81	7.34	8.89	8.41	7.57	3.55	4.65	3.56	3.07	2.44	ko04626//Plant-pathogen interaction	GO:0005739//mitochondrion;GO:0016021//integral component of membrane	-	-	gi|326531640|dbj|BAJ97824.1|/8.9e-295/predicted protein [Hordeum vulgare subsp. vulgare]//gi|326531640|dbj|BAJ97824.1|/9.5e-239/predicted protein [Hordeum vulgare subsp. vulgare]
TraesCS1A02G087100	1.57	1.56	2.2	0.24	0	0	0	0.06	0.06	7.88	4.87	6.06	3.11	0.31	0.4	0.13	0.06	0.18	-	GO:0016021//integral component of membrane	-	-	gi|326506528|dbj|BAJ86582.1|/2.3e-235/predicted protein [Hordeum vulgare subsp. vulgare]
TraesCS1A02G087200	0	0	0	0.05	0.03	0.03	0.03	0	0	0	0	0.03	0	0	0	0	0	0.03	-	GO:0005634//nucleus;GO:0005737//cytoplasm	GO:0004004//ATP-dependent RNA helicase activity	GO:0006396//RNA processing	gi|944068172|gb|KQK03656.1|/0.0e+00/hypothetical protein BRADI_2g09177 [Brachypodium distachyon]
TraesCS1A02G087300	0.25	0.23	0.16	0.25	0.16	0.25	0.25	0.18	0.13	0.09	0.14	0.17	0.11	0.05	0.25	0.15	0.16	0.18	-	GO:0005634//nucleus;GO:0005737//cytoplasm	GO:0000166//nucleotide binding;GO:0004004//ATP-dependent RNA helicase activity;GO:0043167//ion binding	GO:0006396//RNA processing	gi|944068172|gb|KQK03656.1|/0.0e+00/hypothetical protein BRADI_2g09177 [Brachypodium distachyon]
TraesCS1A02G087400	1.27	1.47	1.29	1.42	1.74	1.76	2.68	2.51	2.71	0.99	0.83	0.86	1.19	1.48	1.07	2.36	2.65	1.99	-	-	-	-	gi|475608946|gb|EMT27210.1|/6.5e-80/hypothetical protein F775_24543 [Aegilops tauschii]
TraesCS1A02G087500	0.24	0.12	0.04	0.3	0.26	0.12	0.07	0.07	0.07	0.22	0.03	0.1	0.03	0.28	0.09	0.31	0.14	0.06	ko00511//Other glycan degradation	-	GO:0004559//alpha-mannosidase activity;GO:0008270//zinc ion binding;GO:0030246//carbohydrate binding	GO:0006013//mannose metabolic process;GO:0006517//protein deglycosylation	gi|473794465|gb|EMS46456.1|/0.0e+00/Lysosomal alpha-mannosidase [Triticum urartu]
TraesCS1A02G087700	0	0	0	0	0	0	0	0	0	0	0	0	0	0	0	0	0.1	0	-	-	GO:0003677//DNA binding	-	gi|475587719|gb|EMT20635.1|/9.1e-121/hypothetical protein F775_42769 [Aegilops tauschii]
TraesCS1A02G087900	2.57	5.56	4.73	5.54	2.74	3.28	6.39	5.8	6.32	7.24	4.12	5.5	6.41	3.8	4.19	3.89	4.84	3.95	-	-	GO:0005524//ATP binding;GO:0042393//histone binding	-	gi|473739083|gb|EMS45332.1|/0.0e+00/Transcription regulatory protein SNF2 [Triticum urartu]
TraesCS1A02G088000	2.17	2.42	1.93	1.84	1.51	2.21	2.14	2.13	2.06	3.72	2.39	2.78	2.85	2.23	1.75	1.75	1.66	1.7	-	GO:0005886//plasma membrane;GO:0005886//plasma membrane;GO:0005886//plasma membrane	GO:0004721//phosphoprotein phosphatase activity;GO:0004721//phosphoprotein phosphatase activity;GO:0004721//phosphoprotein phosphatase activity	GO:0006470//protein dephosphorylation;GO:0006470//protein dephosphorylation;GO:0006470//protein dephosphorylation;GO:0009742//brassinosteroid mediated signaling pathway;GO:0009742//brassinosteroid mediated signaling pathway;GO:0009742//brassinosteroid mediated signaling pathway	gi|357134711|ref|XP_003568959.1|/0.0e+00/PREDICTED: serine/threonine-protein phosphatase BSL1 homolog isoform X2 [Brachypodium distachyon]//gi|475549896|gb|EMT11348.1|/0.0e+00/Serine/threonine phosphatase BSL1-like protein [Aegilops tauschii]//gi|944072096|gb|KQK07580.1|/0.0e+00/hypothetical protein BRADI_2g36370 [Brachypodium distachyon]
TraesCS1A02G088100	12.86	13.11	14.13	14.29	13.97	13.2	16.48	15.16	17.46	11.68	11.18	12.12	10.77	14.59	11.8	16.72	13.64	16.15	-	-	GO:0008270//zinc ion binding	-	gi|475586727|gb|EMT20370.1|/5.1e-239/Ankyrin-2 [Aegilops tauschii]//gi|475586727|gb|EMT20370.1|/5.4e-241/Ankyrin-2 [Aegilops tauschii]
TraesCS1A02G088200	1.07	1.65	1.59	1.44	0.94	1.75	0.96	0.73	0.96	3.54	2.04	2.9	2.51	1.51	1.29	1.11	0.91	1.17	ko03420//Nucleotide excision repair;ko03022//Basal transcription factors	GO:0005634//nucleus	GO:0003677//DNA binding;GO:0004003//ATP-dependent DNA helicase activity;GO:0005524//ATP binding	GO:0006289//nucleotide-excision repair;GO:0009408//response to heat;GO:0009411//response to UV;GO:0032508//DNA duplex unwinding	gi|357134709|ref|XP_003568958.1|/0.0e+00/PREDICTED: DNA repair helicase UVH6-like [Brachypodium distachyon]
TraesCS1A02G088300	0.05	0	0.1	0.09	0	0	1.72	1.06	1.62	0	0	0	0	0	0	0.36	1.09	0.57	ko01100//Metabolic pathways;ko01110//Biosynthesis of secondary metabolites;ko00940//Phenylpropanoid biosynthesis;ko00941//Flavonoid biosynthesis;ko00945//Stilbenoid, diarylheptanoid and gingerol biosynthesis	-	GO:0016747//transferase activity, transferring acyl groups other than amino-acyl groups	-	gi|326509773|dbj|BAJ87102.1|/4.2e-250/predicted protein [Hordeum vulgare subsp. vulgare]
TraesCS1A02G088400	0	0	0	0	0	0	0.18	0.09	0.34	0	0	0	0	0.05	0	0	0.13	0.05	ko01100//Metabolic pathways;ko01110//Biosynthesis of secondary metabolites;ko00940//Phenylpropanoid biosynthesis;ko00941//Flavonoid biosynthesis;ko00945//Stilbenoid, diarylheptanoid and gingerol biosynthesis	-	GO:0016747//transferase activity, transferring acyl groups other than amino-acyl groups	-	gi|473728637|gb|EMS45123.1|/3.1e-253/Agmatine coumaroyltransferase-1 [Triticum urartu]
TraesCS1A02G088600	0	0	0.1	0	0	0.09	0	0	0	0.1	0	0.05	0	0	0.05	0	0	0	-	-	GO:0000287//magnesium ion binding;GO:0050307//sucrose-phosphate phosphatase activity	GO:0005986//sucrose biosynthetic process;GO:0016311//dephosphorylation	gi|475581237|gb|EMT18778.1|/1.9e-244/Putative sucrose-phosphatase 3 [Aegilops tauschii]
TraesCS1A02G088700	7.56	6.69	7.73	10.32	5.02	10.3	6	4.78	6.89	9.92	7.58	9	6.31	11.65	6.83	4.84	1.97	3.32	ko01100//Metabolic pathways;ko00500//Starch and sucrose metabolism	GO:0005576//extracellular region	GO:0008810//cellulase activity	GO:0030245//cellulose catabolic process;GO:0071555//cell wall organization	gi|475581236|gb|EMT18777.1|/3.0e-284/Endoglucanase 20 [Aegilops tauschii]
TraesCS1A02G088800	0.6	0.88	0.93	0.16	0.37	0.47	0.11	0.36	0.26	1.87	1.1	1.24	0.81	0.5	0.53	0.29	0.22	0.33	ko04130//SNARE interactions in vesicular transport	GO:0005886//plasma membrane;GO:0012505//endomembrane system;GO:0016021//integral component of membrane;GO:0031201//SNARE complex	GO:0000149//SNARE binding;GO:0005484//SNAP receptor activity	GO:0006886//intracellular protein transport;GO:0006887//exocytosis;GO:0006906//vesicle fusion;GO:0048278//vesicle docking	gi|110555559|gb|ABG75752.1|/3.0e-39/putative syntaxin-related protein [Triticum aestivum]
TraesCS1A02G088900	3.18	5.47	5.41	3.91	2.23	4.04	4.4	4.2	4.84	8	4.6	5.74	4.78	4.94	3.23	3.61	3.96	2.91	-	GO:0009536//plastid;GO:0016021//integral component of membrane	GO:0005525//GTP binding	-	gi|474077111|gb|EMS54578.1|/7.4e-211/hypothetical protein TRIUR3_09023 [Triticum urartu]
TraesCS1A02G089100	2.96	2.36	2.57	1.55	2.14	1.83	2.71	2.95	2.48	4.53	4.47	4.04	3.22	2.76	2.83	3.27	2.9	3.32	ko01100//Metabolic pathways;ko00270//Cysteine and methionine metabolism	-	-	-	gi|326512912|dbj|BAK03363.1|/0.0e+00/predicted protein, partial [Hordeum vulgare subsp. vulgare]//gi|326512912|dbj|BAK03363.1|/3.5e-303/predicted protein, partial [Hordeum vulgare subsp. vulgare]
TraesCS1A02G089200	0.37	0.38	0.38	0.12	0.38	0	0.25	0.12	0.12	0.89	1.02	0.13	0.37	0.26	0	0.27	0.25	0.25	-	-	-	-	gi|474394977|gb|EMS65648.1|/1.2e-97/hypothetical protein TRIUR3_18499 [Triticum urartu]
TraesCS1A02G089300	0.9	0.85	1.05	0.32	0.33	0.13	0.19	0.13	0.18	1.64	1.53	1.87	1.79	0	0.21	0.42	0.26	0.19	-	-	-	-	gi|475547035|gb|EMT10796.1|/2.3e-171/hypothetical protein F775_15794 [Aegilops tauschii]
TraesCS1A02G089400	0.38	0.31	0.77	0.25	0.13	0.41	0	0.37	0.18	1.22	0.52	1.05	0.56	0.39	0.28	0.34	0.13	0	-	-	-	-	gi|473933492|gb|EMS50049.1|/2.2e-174/hypothetical protein TRIUR3_19024 [Triticum urartu]
TraesCS1A02G089500	0	0	0.05	0.19	0	0	0.99	0.86	1.3	0	0	0.1	0	0	0.06	0.74	1.03	1.33	ko01100//Metabolic pathways;ko01110//Biosynthesis of secondary metabolites;ko00270//Cysteine and methionine metabolism	-	GO:0046872//metal ion binding;GO:0051213//dioxygenase activity	GO:0009693//ethylene biosynthetic process;GO:0055114//oxidation-reduction process	gi|326526921|dbj|BAK00849.1|/9.7e-177/predicted protein [Hordeum vulgare subsp. vulgare]
TraesCS1A02G089600	0	0	0	0	0	0	1.86	1.55	1.5	0.28	0	0	0	0	0	1.89	2.76	1.95	ko01100//Metabolic pathways;ko01110//Biosynthesis of secondary metabolites;ko00270//Cysteine and methionine metabolism	-	GO:0046872//metal ion binding;GO:0051213//dioxygenase activity	GO:0009693//ethylene biosynthetic process;GO:0055114//oxidation-reduction process	gi|326526921|dbj|BAK00849.1|/7.4e-177/predicted protein [Hordeum vulgare subsp. vulgare]
TraesCS1A02G089700	0	0	0	0	0	0	0	0	0	0	0	0	0	0	0	0.14	0.13	0.07	-	GO:0005634//nucleus	GO:0003677//DNA binding	GO:0006355//regulation of transcription, DNA-templated	gi|475531020|gb|EMT08000.1|/7.4e-140/Tuftelin-interacting protein 11 [Aegilops tauschii]
TraesCS1A02G089800	1.26	0.99	1.42	0.42	0.29	0.35	0.07	0.1	0.15	4.59	4.94	5.13	2.29	0.41	0.88	0.09	0.25	0.11	ko00514//Other types of O-glycan biosynthesis	GO:0012505//endomembrane system;GO:0016021//integral component of membrane	GO:0046527//glucosyltransferase activity	GO:0006664//glycolipid metabolic process	gi|326495828|dbj|BAJ90536.1|/6.6e-281/predicted protein [Hordeum vulgare subsp. vulgare]
TraesCS1A02G089900	8.67	11.33	10.44	9.89	7.01	7.2	16.17	15.78	15.44	19.01	11.87	14.44	13.28	8.55	8.61	13.83	16.03	13.5	ko04141//Protein processing in endoplasmic reticulum;ko04120//Ubiquitin mediated proteolysis	GO:0031461//cullin-RING ubiquitin ligase complex	GO:0031625//ubiquitin protein ligase binding;GO:0061630//ubiquitin protein ligase activity	-	gi|475582060|gb|EMT19022.1|/0.0e+00/Cullin-1 [Aegilops tauschii]
TraesCS1A02G090000	12.68	21.87	16.78	29.72	27.55	27.18	34.69	33.6	34.03	8.37	8.38	9.77	11.54	22.3	17.34	20.85	23.02	26.71	ko04141//Protein processing in endoplasmic reticulum;ko04120//Ubiquitin mediated proteolysis	GO:0016021//integral component of membrane;GO:0031461//cullin-RING ubiquitin ligase complex	GO:0031625//ubiquitin protein ligase binding;GO:0061630//ubiquitin protein ligase activity	-	gi|357134651|ref|XP_003568930.1|/0.0e+00/PREDICTED: cullin-1-like [Brachypodium distachyon]
TraesCS1A02G090100	6.81	6.66	7.1	5.67	4.99	6.29	6.02	4.98	6.2	7.62	7.05	8.28	5.61	6.29	5.81	4.35	5.41	4.56	ko03015//mRNA surveillance pathway	GO:0005634//nucleus;GO:0005813//centrosome;GO:0005819//spindle;GO:0009524//phragmoplast	GO:0005509//calcium ion binding	GO:0000226//microtubule cytoskeleton organization;GO:0000913//preprophase band assembly;GO:0030865//cortical cytoskeleton organization	gi|357134649|ref|XP_003568929.1|/3.9e-281/PREDICTED: probable serine/threonine-protein phosphatase 2A regulatory subunit B'' subunit TON2 isoform X2 [Brachypodium distachyon]
TraesCS1A02G090300	1.08	1.89	1.4	1.18	0.62	0.97	0.81	0.7	0.47	2.56	1.32	1.71	1.45	0.99	0.97	0.88	0.62	0.41	ko04120//Ubiquitin mediated proteolysis	-	-	-	gi|357134647|ref|XP_003568928.1|/1.4e-290/PREDICTED: anaphase-promoting complex subunit 7 [Brachypodium distachyon]
TraesCS1A02G090400	0	0	0.09	0	0	0	0	0	0	0	0	0	0	0	0	0	0.09	0	-	-	GO:0016853//isomerase activity	GO:0009058//biosynthetic process	gi|475585479|gb|EMT20065.1|/4.0e-135/Putative isomerase [Aegilops tauschii]
TraesCS1A02G090500	7.37	4.1	3.54	1.58	3.28	3.75	0.89	0.67	1.15	2.88	3.54	2.66	2.49	3.16	1.67	0.84	0.6	0.74	ko01100//Metabolic pathways;ko00240//Pyrimidine metabolism	-	GO:0004170//dUTP diphosphatase activity	GO:0046080//dUTP metabolic process	gi|474378398|gb|EMS64377.1|/7.8e-61/Deoxyuridine 5'-triphosphate nucleotidohydrolase [Triticum urartu]
TraesCS1A02G090600	3.4	7.45	6.85	5.63	4.21	5.54	6.35	6.83	8.06	11.7	5.93	9.52	9.37	6.54	3.52	5.6	5.7	5.57	-	GO:0005622//intracellular	GO:0030170//pyridoxal phosphate binding	-	gi|326511339|dbj|BAJ87683.1|/7.0e-130/predicted protein [Hordeum vulgare subsp. vulgare]
TraesCS1A02G090700	1.84	1.89	2.01	1.95	0.75	0.91	0.23	0.19	0.26	2.42	2.34	2.5	3.69	1.55	2.01	0.21	0.42	0.35	ko01100//Metabolic pathways;ko00500//Starch and sucrose metabolism;ko00052//Galactose metabolism	GO:0016021//integral component of membrane	-	-	gi|357134645|ref|XP_003568927.1|/1.2e-233/PREDICTED: UPF0481 protein At3g47200-like [Brachypodium distachyon]
TraesCS1A02G090800	9.69	21.29	27.18	54.28	33.54	46.73	16.57	8.83	21.89	38.17	3.36	25.72	1.26	82.31	13.12	13.07	58.69	36.87	-	-	-	-	gi|474419709|gb|EMS67459.1|/1.3e-36/hypothetical protein TRIUR3_26282 [Triticum urartu]
TraesCS1A02G090900	5.53	5.48	4.76	3.81	2.73	2.47	0.18	0.53	0.7	2.03	4.55	4.63	6.5	8.01	8.92	1.17	1.25	0.54	-	-	GO:0046872//metal ion binding	-	gi|475511453|gb|EMT05393.1|/1.0e-21/E3 ubiquitin-protein ligase rnf12-B [Aegilops tauschii]
TraesCS1A02G091000	10.52	8.82	8.68	4.37	6.69	7.74	6.82	6.65	5.37	8.23	10.07	8.7	6.57	8.29	6.01	9.85	5.93	7.2	ko01110//Biosynthesis of secondary metabolites;ko00130//Ubiquinone and other terpenoid-quinone biosynthesis	-	-	GO:0008152//metabolic process	gi|474330294|gb|EMS62597.1|/1.2e-94/hypothetical protein TRIUR3_20614 [Triticum urartu]
TraesCS1A02G091100	7.61	9.19	9.39	7.29	5.18	6.43	8.71	8.72	7.63	15.53	12.83	13.85	11.22	8	7.19	7.35	7.79	6.5	-	GO:0016589//NURF complex	GO:0003677//DNA binding;GO:0005524//ATP binding;GO:0016887//ATPase activity;GO:0031491//nucleosome binding	GO:0043044//ATP-dependent chromatin remodeling	gi|474369413|gb|EMS63734.1|/0.0e+00/putative chromatin-remodeling complex ATPase chain [Triticum urartu]
TraesCS1A02G091200	4.32	4.33	5.15	4.2	5.15	5.86	7.15	7.05	7.86	8.39	6	5.85	4.93	5.99	4.11	8.13	6.82	9.08	ko03018//RNA degradation	-	-	-	gi|474369414|gb|EMS63735.1|/1.7e-288/Double-stranded RNA-binding protein 2 [Triticum urartu]//gi|474369414|gb|EMS63735.1|/5.8e-292/Double-stranded RNA-binding protein 2 [Triticum urartu]
TraesCS1A02G091300	3.23	2.36	3.6	5.21	8.26	7.27	13.25	13.79	15.18	2.83	1.93	3.1	2.45	6.45	3.43	15.21	9.75	11.8	ko04075//Plant hormone signal transduction	GO:0005634//nucleus;GO:0019005//SCF ubiquitin ligase complex	GO:0000822//inositol hexakisphosphate binding;GO:0010011//auxin binding	GO:0009734//auxin-activated signaling pathway;GO:0016567//protein ubiquitination	gi|326533650|dbj|BAK05356.1|/0.0e+00/predicted protein [Hordeum vulgare subsp. vulgare]
TraesCS1A02G091400	0.67	0.59	0.51	0.54	0.22	0.42	0.6	0.65	0.52	0.81	0.83	0.84	0.69	0.2	0.47	0.55	0.52	0.48	-	GO:0005634//nucleus;GO:0005694//chromosome;GO:0005737//cytoplasm	GO:0003677//DNA binding;GO:0005524//ATP binding;GO:0009378//four-way junction helicase activity;GO:0043140//ATP-dependent 3'-5' DNA helicase activity	GO:0000724//double-strand break repair via homologous recombination;GO:0032508//DNA duplex unwinding	gi|357134633|ref|XP_003568921.1|/0.0e+00/PREDICTED: ATP-dependent DNA helicase Q-like SIM isoform X1 [Brachypodium distachyon]
TraesCS1A02G091500	0.72	0.59	0.79	0.19	0.1	0.12	0.18	0.07	0.12	3.21	2.25	2.37	1.5	0.17	0.24	0.06	0.22	0.11	ko01100//Metabolic pathways;ko01110//Biosynthesis of secondary metabolites;ko00500//Starch and sucrose metabolism	-	GO:0004373//glycogen (starch) synthase activity;GO:2001070//starch binding	-	gi|9502145|gb|AAF88000.1|/0.0e+00/starch synthase III [Aegilops tauschii]
TraesCS1A02G091700	0.17	0.08	0	0	0.17	0.08	0.08	0	0.24	0.17	0.09	0	0	0	0	0.18	0	0	ko04120//Ubiquitin mediated proteolysis;ko03420//Nucleotide excision repair	-	-	GO:0006974//cellular response to DNA damage stimulus	gi|475616266|gb|EMT29709.1|/6.6e-171/hypothetical protein F775_11100 [Aegilops tauschii]
TraesCS1A02G091900	0	0	0	0	0	0	0.54	0	0.09	0	0	0	0	0	0	0	0	0.18	-	-	GO:0004674//protein serine/threonine kinase activity;GO:0005524//ATP binding	GO:0006468//protein phosphorylation	gi|474383853|gb|EMS64792.1|/8.0e-99/Putative cyclin-dependent kinase F-2 [Triticum urartu]
TraesCS1A02G092000	0	0	0	0	0	0	0	0	0.09	0	0	0.18	0	0	0	0	0	0.18	-	-	GO:0004674//protein serine/threonine kinase activity;GO:0005524//ATP binding	GO:0006468//protein phosphorylation	gi|474383853|gb|EMS64792.1|/2.3e-98/Putative cyclin-dependent kinase F-2 [Triticum urartu]
TraesCS1A02G092100	0	0	0	0	0.04	0	0.04	0	0	0	0	0	0	0	0	0	0	0.08	ko01100//Metabolic pathways	GO:0016021//integral component of membrane	GO:0004497//monooxygenase activity;GO:0005506//iron ion binding;GO:0016705//oxidoreductase activity, acting on paired donors, with incorporation or reduction of molecular oxygen;GO:0020037//heme binding	GO:0055114//oxidation-reduction process	gi|475532310|gb|EMT08215.1|/3.9e-173/Cytochrome P450 71C1 [Aegilops tauschii]
TraesCS1A02G092200	0	0	0	0	0	0	0	0	0.08	0	0	0	0	0	0	0	0	0	ko03010//Ribosome	-	-	GO:0045492//xylan biosynthetic process	gi|326511120|dbj|BAJ87574.1|/1.5e-133/predicted protein [Hordeum vulgare subsp. vulgare]//gi|326511120|dbj|BAJ87574.1|/2.1e-135/predicted protein [Hordeum vulgare subsp. vulgare]
TraesCS1A02G092300	0	0	0	0.13	0.13	0	0.26	0.19	0.25	0	0	0	0.06	0.07	0	0.14	0.41	0.33	-	-	GO:0004674//protein serine/threonine kinase activity;GO:0005524//ATP binding	GO:0006468//protein phosphorylation	gi|475610019|gb|EMT27589.1|/4.6e-174/Putative cyclin-dependent kinase F-2 [Aegilops tauschii]
TraesCS1A02G092400	0.88	0.3	0	0.59	0.3	0.43	0.45	0.29	0.43	0	0.15	0.15	0.15	1.06	0.65	0.48	0.15	0.74	-	-	-	-	gi|475593005|gb|EMT22251.1|/9.8e-08/hypothetical protein F775_00365 [Aegilops tauschii]
TraesCS1A02G092500	0	0	0	0	0	0.07	0	0	0	0.14	0	0	0	0	0	0	0.11	0.07	-	-	GO:0004674//protein serine/threonine kinase activity;GO:0005524//ATP binding	GO:0006468//protein phosphorylation	gi|475610019|gb|EMT27589.1|/4.9e-176/Putative cyclin-dependent kinase F-2 [Aegilops tauschii]
TraesCS1A02G092700	39.17	34.95	46.11	25.67	19.36	19.7	5.34	4.93	4.45	63	71.52	62.57	56.32	27.91	34.31	8.49	8.56	7.2	ko01100//Metabolic pathways;ko00670//One carbon pool by folate	GO:0005829//cytosol;GO:0005829//cytosol	GO:0004477//methenyltetrahydrofolate cyclohydrolase activity;GO:0004477//methenyltetrahydrofolate cyclohydrolase activity;GO:0004488//methylenetetrahydrofolate dehydrogenase (NADP+) activity;GO:0004488//methylenetetrahydrofolate dehydrogenase (NADP+) activity	GO:0006730//one-carbon metabolic process;GO:0006730//one-carbon metabolic process;GO:0009396//folic acid-containing compound biosynthetic process;GO:0009396//folic acid-containing compound biosynthetic process;GO:0055114//oxidation-reduction process;GO:0055114//oxidation-reduction process	gi|115589734|gb|ABJ15726.1|/5.6e-158/5,10-methylene-tetrahydrofolate dehydrogenase/5,10-methenyl-tetrahydrofolate cyclohydrolase [Triticum monococcum]//gi|473745566|gb|EMS45517.1|/6.4e-179/Bifunctional protein FolD [Triticum urartu]
TraesCS1A02G092800	0.07	0.2	0.13	0.06	0.2	0.19	0.26	0.44	0.44	0.27	0.14	0.14	0.06	0.07	0.36	0.78	1.04	1.45	-	-	-	-	gi|326532322|dbj|BAK05090.1|/7.3e-175/predicted protein [Hordeum vulgare subsp. vulgare]
TraesCS1A02G092900	39.63	47.49	48.98	24.54	15.76	25.35	16.6	19.96	14.95	87.88	69.63	78.86	54.15	33.85	26.16	19.22	18.33	15.45	ko03010//Ribosome	GO:0022627//cytosolic small ribosomal subunit	GO:0003735//structural constituent of ribosome;GO:0019843//rRNA binding	GO:0006412//translation	gi|326500636|dbj|BAJ94984.1|/4.6e-151/predicted protein [Hordeum vulgare subsp. vulgare]
TraesCS1A02G093000	2.56	1.23	3.37	0.47	0.19	0.09	0.57	1.01	0.81	6.92	6.81	8.79	3.39	0.39	1.15	0.31	0.47	0.67	-	GO:0005794//Golgi apparatus;GO:0016021//integral component of membrane	-	-	gi|357129788|ref|XP_003566543.1|/2.3e-43/PREDICTED: translocator protein homolog [Brachypodium distachyon]
TraesCS1A02G093100	0.08	0	0	0	0.08	0	0	0.08	0	0	0.08	0	0	0.17	0.09	0.35	0.4	0.24	-	-	-	-	gi|326513636|dbj|BAJ87837.1|/3.9e-134/predicted protein [Hordeum vulgare subsp. vulgare]
TraesCS1A02G093200	0.93	1.02	0.66	0.64	0.56	0.82	0.75	1.08	0.92	2.81	1.81	1.63	2.21	0.67	1.63	1.11	2.12	1.02	-	GO:0005634//nucleus	-	GO:0000462//maturation of SSU-rRNA from tricistronic rRNA transcript (SSU-rRNA, 5.8S rRNA, LSU-rRNA)	gi|721607444|ref|XP_010231818.1|/6.2e-65/PREDICTED: pre-rRNA-processing protein TSR2 [Brachypodium distachyon]
TraesCS1A02G093300	0	0	0.03	0.64	0.1	0.1	1.81	1.95	1.74	0	0	0.04	0.4	0.21	0.04	1.82	1.83	1.88	-	-	GO:0004553//hydrolase activity, hydrolyzing O-glycosyl compounds;GO:0051015//actin filament binding	GO:0005975//carbohydrate metabolic process;GO:0007015//actin filament organization	gi|474175276|gb|EMS57772.1|/0.0e+00/putative glucan 1,3-beta-glucosidase A [Triticum urartu]
TraesCS1A02G093400	0	0	0	0	0	0	0	0	0	0	0	0	0.51	0	0.28	0	0	0.25	-	-	-	-	gi|473869605|gb|EMS47703.1|/1.8e-66/hypothetical protein TRIUR3_34727 [Triticum urartu]
TraesCS1A02G093700	0	0.47	0.28	0.09	0.09	0.27	0	0.09	0	0.29	0.1	0.1	0	0.1	0	0.1	0.19	0.09	-	-	-	-	gi|326513636|dbj|BAJ87837.1|/2.8e-104/predicted protein [Hordeum vulgare subsp. vulgare]
TraesCS1A02G093800	26.97	30.53	31.45	43.49	19.95	28.65	80.68	81.91	81.01	39.78	32.17	35.86	30.74	40.8	25.81	74.35	74.58	83.26	-	-	-	-	gi|473965096|gb|EMS51243.1|/1.2e-129/hypothetical protein TRIUR3_26221 [Triticum urartu]
TraesCS1A02G093900	3.43	4.95	4.25	3.83	2.28	3.75	3.37	4.13	3.25	6.15	4.01	4.67	4.44	3.15	2.46	2.96	3.6	2.56	ko01100//Metabolic pathways;ko01110//Biosynthesis of secondary metabolites;ko01200//Carbon metabolism;ko01230//Biosynthesis of amino acids;ko00480//Glutathione metabolism;ko04146//Peroxisome;ko01210//2-Oxocarboxylic acid metabolism;ko00020//Citrate cycle (TCA cycle)	-	GO:0005525//GTP binding;GO:0016817//hydrolase activity, acting on acid anhydrides	-	gi|475471897|gb|EMT02434.1|/0.0e+00/Translocase of chloroplast 159, chloroplastic [Aegilops tauschii]
TraesCS1A02G094000	53.59	53.91	48.03	36.54	29.45	32.97	11.38	11.33	11.96	48.11	59.76	50.57	64.71	39.99	54.5	17.42	18.9	17.42	-	GO:0016021//integral component of membrane	GO:0008375//acetylglucosaminyltransferase activity	-	gi|326508658|dbj|BAJ95851.1|/1.6e-217/predicted protein [Hordeum vulgare subsp. vulgare]
TraesCS1A02G094100	0.07	0.13	0	0	0	0	0.07	0	0	0.07	0	0	0.13	0	0	0.07	0.13	0	ko04120//Ubiquitin mediated proteolysis	-	-	-	gi|474216672|gb|EMS59125.1|/3.5e-78/hypothetical protein TRIUR3_19449 [Triticum urartu]
TraesCS1A02G094200	0.25	0.24	0.2	0.06	0.17	0.09	0	0	0.06	0.58	0.15	0.33	0.24	0.17	0.06	0.03	0.03	0	-	-	GO:0003779//actin binding	GO:0051017//actin filament bundle assembly	gi|474139678|gb|EMS56492.1|/0.0e+00/Villin-1 [Triticum urartu]
TraesCS1A02G094500	0.3	0.27	0.34	0.12	0.13	0.21	0.23	0.25	0.06	0.67	0.38	0.75	0.32	0.07	0.11	0.18	0.23	0.2	-	GO:0005655//nucleolar ribonuclease P complex	GO:0004526//ribonuclease P activity	GO:0031047//gene silencing by RNA;GO:0090502//RNA phosphodiester bond hydrolysis, endonucleolytic	gi|474392128|gb|EMS65455.1|/0.0e+00/hypothetical protein TRIUR3_13658 [Triticum urartu]
TraesCS1A02G094700	6.79	3.51	9.45	1.21	1.5	0.79	1.58	0.74	2.5	68.17	45.34	50.77	37.66	6.82	10.34	0.28	0.3	0.04	-	GO:0016021//integral component of membrane	GO:0016787//hydrolase activity	GO:0006629//lipid metabolic process	gi|326529467|dbj|BAK04680.1|/1.7e-290/predicted protein [Hordeum vulgare subsp. vulgare]//gi|326529467|dbj|BAK04680.1|/3.1e-259/predicted protein [Hordeum vulgare subsp. vulgare]
TraesCS1A02G094800	0.09	0.13	0.13	0	0	0.04	0.04	0.04	0	1.39	0.64	1.09	0.82	0.09	0.1	0	0	0.04	-	-	-	-	gi|475518516|gb|EMT06205.1|/1.5e-283/hypothetical protein F775_14250 [Aegilops tauschii]
TraesCS1A02G094900	0	0	0	0.17	0.16	0.05	1.1	1.22	0.68	0	0	0	0	0	0	0.13	0.16	0.21	ko01100//Metabolic pathways;ko01110//Biosynthesis of secondary metabolites;ko00940//Phenylpropanoid biosynthesis;ko00360//Phenylalanine metabolism	GO:0005737//cytoplasm	GO:0045548//phenylalanine ammonia-lyase activity	GO:0006559//L-phenylalanine catabolic process;GO:0009800//cinnamic acid biosynthetic process	gi|475518517|gb|EMT06206.1|/4.3e-275/Phenylalanine ammonia-lyase [Aegilops tauschii]
TraesCS1A02G095000	26.9	34.63	32.06	35.15	38.62	37.92	28.09	26.26	26.41	29.41	28.66	27.95	33.49	33.88	31.42	28.53	27.43	29.64	-	GO:0005874//microtubule	GO:0003777//microtubule motor activity;GO:0005524//ATP binding;GO:0008017//microtubule binding	GO:0007018//microtubule-based movement	gi|473923689|gb|EMS49796.1|/7.4e-254/Kinesin-like protein KIF2C [Triticum urartu]//gi|475598105|gb|EMT23830.1|/0.0e+00/Kinesin-like protein KIF2C [Aegilops tauschii]
TraesCS1A02G095100	41.26	41.62	39.39	40.6	40.59	43.32	43.53	43.4	40.01	38.94	40.27	38.46	35.4	40.9	40.21	47.39	40.82	45.02	-	-	GO:0008270//zinc ion binding	-	gi|357134593|ref|XP_003568901.1|/1.3e-199/PREDICTED: uncharacterized protein LOC100841837 [Brachypodium distachyon]
TraesCS1A02G095200	1.09	1.32	1.16	0.73	0.36	0.76	0.57	0.57	0.35	2.33	1.14	1.34	1.57	0.92	0.94	0.48	0.8	0.41	-	GO:0000922//spindle pole;GO:0000923//equatorial microtubule organizing center;GO:0000930//gamma-tubulin complex;GO:0005813//centrosome;GO:0005816//spindle pole body;GO:0005874//microtubule;GO:0009506//plasmodesma;GO:0045298//tubulin complex	GO:0005200//structural constituent of cytoskeleton;GO:0043015//gamma-tubulin binding;GO:0051011//microtubule minus-end binding	GO:0009624//response to nematode;GO:0009909//regulation of flower development;GO:0040007//growth;GO:0043622//cortical microtubule organization;GO:0048449//floral organ formation;GO:0051298//centrosome duplication;GO:0051415//interphase microtubule nucleation by interphase microtubule organizing center;GO:0090307//mitotic spindle assembly	gi|357134599|ref|XP_003568904.1|/0.0e+00/PREDICTED: gamma-tubulin complex component 4 [Brachypodium distachyon]
TraesCS1A02G095300	1.05	0.66	0.4	0.39	0.66	0.32	0.33	0.19	0.25	0.94	1.7	1.02	0.91	0.74	0.51	0.57	0.46	0.2	ko03013//RNA transport	-	-	-	gi|1002857819|ref|XP_006655006.2|/1.2e-67/PREDICTED: protein LURP-one-related 5-like [Oryza brachyantha]
TraesCS1A02G095400	0.07	0.07	0	0	0.04	0.06	0	0	0	0	0	0	0.07	0	0	0	0	0	-	-	-	-	gi|475538312|gb|EMT09230.1|/5.5e-132/hypothetical protein F775_09588 [Aegilops tauschii]
TraesCS1A02G095500	25.98	32.35	34.16	38.65	29.24	27.15	19.12	19.68	20.75	12.97	17.75	15.65	23.4	30.18	28.83	18.16	23.7	20.4	ko03015//mRNA surveillance pathway;ko04931//Insulin resistance	-	GO:0004721//phosphoprotein phosphatase activity;GO:0046872//metal ion binding	GO:0006470//protein dephosphorylation	gi|326491777|dbj|BAJ94366.1|/4.7e-190/predicted protein [Hordeum vulgare subsp. vulgare]//gi|326491777|dbj|BAJ94366.1|/5.2e-147/predicted protein [Hordeum vulgare subsp. vulgare]
TraesCS1A02G095600	0	0	0	0	0.11	0	0.05	0.05	0.05	0	0	0	0	0	0	0	0.16	0.27	-	GO:0005886//plasma membrane;GO:0016021//integral component of membrane	GO:0022857//transmembrane transporter activity	GO:0055085//transmembrane transport	gi|326525615|dbj|BAJ88854.1|/3.2e-193/predicted protein [Hordeum vulgare subsp. vulgare]
TraesCS1A02G095700	0	0	0	0	0	0	0	0	0	0	0	0	0	0	0	0	0.28	0	-	-	-	-	gi|474287066|gb|EMS61153.1|/1.2e-61/hypothetical protein TRIUR3_30504 [Triticum urartu]
TraesCS1A02G095800	0.12	0.11	0.19	1.3	0.32	0.33	4.08	2.44	4.44	0.32	0.04	0.08	0.11	0.43	0.13	3.42	2.62	1.62	ko01100//Metabolic pathways;ko00480//Glutathione metabolism	GO:0005737//cytoplasm	GO:0004177//aminopeptidase activity;GO:0008235//metalloexopeptidase activity;GO:0030145//manganese ion binding	GO:0006508//proteolysis	gi|326495492|dbj|BAJ85842.1|/1.0e-250/predicted protein [Hordeum vulgare subsp. vulgare]//gi|326495492|dbj|BAJ85842.1|/1.9e-270/predicted protein [Hordeum vulgare subsp. vulgare]//gi|326495492|dbj|BAJ85842.1|/3.2e-252/predicted protein [Hordeum vulgare subsp. vulgare]//gi|326495492|dbj|BAJ85842.1|/6.1e-272/predicted protein [Hordeum vulgare subsp. vulgare]
TraesCS1A02G096000	7.82	8.48	9.17	5.91	3.17	3.67	4.85	4.31	4.96	16.95	11.92	15.45	10.1	4.86	4.63	2.66	4.03	3.46	ko03040//Spliceosome	GO:0005685//U1 snRNP;GO:0005730//nucleolus;GO:0005829//cytosol;GO:0019013//viral nucleocapsid	GO:0000166//nucleotide binding;GO:0030619//U1 snRNA binding;GO:0035614//snRNA stem-loop binding	GO:0000398//mRNA splicing, via spliceosome;GO:0009651//response to salt stress	gi|326507414|dbj|BAK03100.1|/1.8e-133/predicted protein [Hordeum vulgare subsp. vulgare]
TraesCS1A02G096100	22.16	20.69	24.62	17.82	22.57	18.43	14.36	15.6	13.07	31.76	32.98	33.27	28.72	23.23	25.65	21.04	20.34	21.74	-	GO:0016592//mediator complex	-	-	gi|326529489|dbj|BAK04691.1|/1.3e-30/predicted protein [Hordeum vulgare subsp. vulgare]
TraesCS1A02G096200	7.96	7.69	6.49	4.75	5.59	5.5	3.57	4.54	5.03	6.9	6.93	6.73	5.22	4.64	5.4	5.63	5.42	4.56	ko01100//Metabolic pathways;ko01110//Biosynthesis of secondary metabolites;ko00592//alpha-Linolenic acid metabolism;ko01212//Fatty acid metabolism;ko00071//Fatty acid degradation	-	GO:0003857//3-hydroxyacyl-CoA dehydrogenase activity	GO:0006631//fatty acid metabolic process;GO:0055114//oxidation-reduction process	gi|475622522|gb|EMT31909.1|/0.0e+00/Glyoxysomal fatty acid beta-oxidation multifunctional protein MFP-a [Aegilops tauschii]//gi|475622522|gb|EMT31909.1|/8.9e-239/Glyoxysomal fatty acid beta-oxidation multifunctional protein MFP-a [Aegilops tauschii]
TraesCS1A02G096300	0.06	0	0.26	0.77	0.2	0	1.43	1.57	1.54	0.13	0.07	0.13	0.13	0.33	0.21	1.41	3.61	0.91	ko04075//Plant hormone signal transduction	-	GO:0003700//transcription factor activity, sequence-specific DNA binding;GO:0043565//sequence-specific DNA binding	GO:0006355//regulation of transcription, DNA-templated	gi|475607312|gb|EMT26672.1|/3.2e-165/putative Transcription factor HBP-1b(c1) [Aegilops tauschii]
TraesCS1A02G096400	0	0	0.09	0	0	0	0	0	0	0	0	0.09	0.09	0	0	0	0	0	-	-	GO:0008270//zinc ion binding	-	gi|475491497|gb|EMT03559.1|/8.8e-109/hypothetical protein F775_07695 [Aegilops tauschii]
TraesCS1A02G096500	28.12	38.52	36.43	17.56	14.78	19.29	13.89	16.63	11.51	59.64	47.62	49.34	40.49	23.24	21.57	15.59	12.78	15.52	ko03010//Ribosome	GO:0022625//cytosolic large ribosomal subunit	GO:0003723//RNA binding;GO:0003735//structural constituent of ribosome	GO:0006412//translation	gi|326494304|dbj|BAJ90421.1|/4.6e-97/predicted protein [Hordeum vulgare subsp. vulgare]//gi|326494304|dbj|BAJ90421.1|/9.2e-69/predicted protein [Hordeum vulgare subsp. vulgare]
TraesCS1A02G096600	5.62	8.21	5.55	8.68	10.41	10.14	12.13	10.8	11.68	6.47	4.91	5.4	4.39	8.23	5.01	8.09	7.43	9.02	ko04075//Plant hormone signal transduction	GO:0005783//endoplasmic reticulum;GO:0016021//integral component of membrane	GO:0000155//phosphorelay sensor kinase activity	GO:0010105//negative regulation of ethylene-activated signaling pathway;GO:0023014//signal transduction by protein phosphorylation	gi|475579568|gb|EMT18369.1|/0.0e+00/Ethylene receptor 1 [Aegilops tauschii]
TraesCS1A02G097000	0.37	0.5	1.13	0.37	0	0.48	0.5	0.6	0.47	2.27	1.89	1.91	0.86	0.76	0.14	0.27	0.61	0.74	ko04146//Peroxisome	GO:0009534//chloroplast thylakoid	-	GO:0009637//response to blue light;GO:0010155//regulation of proton transport;GO:0046777//protein autophosphorylation;GO:0070838//divalent metal ion transport	gi|357145720|ref|XP_003573742.1|/8.0e-86/PREDICTED: NAD(P)H-quinone oxidoreductase subunit S, chloroplastic [Brachypodium distachyon]
TraesCS1A02G097100	1.68	2.42	2.24	1.75	0.85	1.06	0.99	1.12	0.94	5.26	4.31	3.41	4.08	1.28	1.42	1.31	1.29	0.87	ko01100//Metabolic pathways;ko00230//Purine metabolism;ko00240//Pyrimidine metabolism;ko03020//RNA polymerase	GO:0005666//DNA-directed RNA polymerase III complex	GO:0001056//RNA polymerase III activity;GO:0003677//DNA binding	GO:0006383//transcription from RNA polymerase III promoter	gi|960465173|ref|XP_014753870.1|/1.6e-123/PREDICTED: uncharacterized protein LOC100846711 isoform X2 [Brachypodium distachyon]
TraesCS1A02G097200	20.86	21.79	24.66	21.54	18.28	17.18	19.48	19.71	21.42	20.54	22.63	21.36	23.44	19.99	18.67	17.46	16.56	18.08	-	-	GO:0005506//iron ion binding;GO:0051536//iron-sulfur cluster binding	GO:0016226//iron-sulfur cluster assembly	gi|475584573|gb|EMT19813.1|/1.3e-145/NifU-like protein 4, mitochondrial [Aegilops tauschii]
TraesCS1A02G097300	0.7	2.06	1.01	1.65	2.05	2.52	3.3	3.93	3.51	0.35	0.21	0.42	0.34	1.25	0.72	2.36	2.15	1.97	-	-	GO:0003700//transcription factor activity, sequence-specific DNA binding;GO:0008270//zinc ion binding;GO:0043565//sequence-specific DNA binding	GO:0006355//regulation of transcription, DNA-templated	gi|473837345|gb|EMS47219.1|/5.2e-41/GATA transcription factor 23 [Triticum urartu]
TraesCS1A02G097400	24.2	29.03	24.33	26.14	25.75	26.88	32.13	31.21	31.06	38.41	28.34	30.92	32.31	33.04	24.75	29.33	27.77	30.59	ko03015//mRNA surveillance pathway;ko04931//Insulin resistance	GO:0005643//nuclear pore;GO:0005654//nucleoplasm;GO:0005829//cytosol;GO:0048471//perinuclear region of cytoplasm	GO:0008139//nuclear localization sequence binding;GO:0008565//protein transporter activity	GO:0006607//NLS-bearing protein import into nucleus	gi|721640316|ref|XP_010231685.1|/1.5e-222/PREDICTED: importin subunit alpha-1b [Brachypodium distachyon]
TraesCS1A02G097500	1.83	1.81	2.46	1.66	1.07	1.95	0.91	1.39	1.23	3.1	1.91	1.55	1.85	1.61	1.67	1.74	0.82	1.49	ko01100//Metabolic pathways;ko00531//Glycosaminoglycan degradation	GO:0016020//membrane;GO:0016021//integral component of membrane	-	-	gi|326512130|dbj|BAJ96046.1|/1.9e-240/predicted protein [Hordeum vulgare subsp. vulgare]//gi|326512130|dbj|BAJ96046.1|/3.7e-230/predicted protein [Hordeum vulgare subsp. vulgare]//gi|326512130|dbj|BAJ96046.1|/4.3e-201/predicted protein [Hordeum vulgare subsp. vulgare]//gi|326512130|dbj|BAJ96046.1|/4.3e-272/predicted protein [Hordeum vulgare subsp. vulgare]
TraesCS1A02G097600	2.54	2.43	2.44	1	1.34	1.67	0.57	0.49	0.6	4.39	3.54	4.59	4.08	2.53	2.64	1.29	0.76	1.08	-	-	-	-	gi|474382278|gb|EMS64694.1|/1.0e-138/hypothetical protein TRIUR3_17796 [Triticum urartu]
TraesCS1A02G097700	75.11	82.89	81.75	52.2	44.95	49.45	53.96	55.7	53.56	145.04	108.06	122.95	104.53	55.26	51.22	37.86	36.23	38.18	ko04141//Protein processing in endoplasmic reticulum	GO:0005774//vacuolar membrane;GO:0005783//endoplasmic reticulum;GO:0009505//plant-type cell wall	GO:0016853//isomerase activity	GO:0006094//gluconeogenesis;GO:0006096//glycolytic process;GO:0009553//embryo sac development;GO:0009567//double fertilization forming a zygote and endosperm;GO:0009627//systemic acquired resistance;GO:0009651//response to salt stress;GO:0009793//embryo development ending in seed dormancy;GO:0045454//cell redox homeostasis;GO:0048868//pollen tube development	gi|299469378|emb|CBG91907.1|/8.5e-204/putative PDI-like protein [Triticum aestivum]
TraesCS1A02G098600	0	0	0	0	0	0	0.26	0	0	0.26	0.26	0	0	0	0	0	0.24	0	ko01100//Metabolic pathways;ko00190//Oxidative phosphorylation	GO:0005739//mitochondrion;GO:0005886//plasma membrane;GO:0016021//integral component of membrane	GO:0008137//NADH dehydrogenase (ubiquinone) activity	GO:0055114//oxidation-reduction process	gi|413954178|gb|AFW86827.1|/6.1e-65/hypothetical protein ZEAMMB73_415054 [Zea mays]
TraesCS1A02G098800	0	0	0.08	0	0.08	0	0.08	0	0.07	0	0.08	0	0.08	0.08	0	0	0	0	-	-	-	-	gi|475579421|gb|EMT18338.1|/6.9e-71/hypothetical protein F775_03638 [Aegilops tauschii]
TraesCS1A02G099000	5.81	7.83	8.52	7	6.03	7.27	7.86	7.76	8.74	6.67	6.62	6.03	6.08	9.34	5.94	10.77	10.84	8.76	ko04146//Peroxisome	GO:0016021//integral component of membrane	-	-	gi|326491425|dbj|BAJ94190.1|/5.1e-188/predicted protein [Hordeum vulgare subsp. vulgare]//gi|326491425|dbj|BAJ94190.1|/9.3e-189/predicted protein [Hordeum vulgare subsp. vulgare]
TraesCS1A02G099100	0.94	0.92	0.63	0.53	0.63	1.06	0.7	0.43	0.59	1.29	0.78	1.29	0.87	0.87	0.71	0.73	0.28	0.55	-	GO:0016021//integral component of membrane	GO:0016760//cellulose synthase (UDP-forming) activity	GO:0030244//cellulose biosynthetic process;GO:0071555//cell wall organization	gi|166863537|gb|ABZ01581.1|/0.0e+00/cellulose synthase-like CslF9 [Hordeum vulgare]
TraesCS1A02G099200	0.1	0	0	0.1	0	0	0	0.28	0	0.2	0	0.1	0	0	0	0.42	0.1	0.19	-	-	-	-	gi|475579421|gb|EMT18338.1|/6.9e-71/hypothetical protein F775_03638 [Aegilops tauschii]
TraesCS1A02G099300	17.6	17.29	18.54	12.78	11.19	13.5	9.67	9.36	8.91	60.32	45.78	50.53	51.35	26.48	33.64	12.01	13.23	12.53	ko04141//Protein processing in endoplasmic reticulum	GO:0005788//endoplasmic reticulum lumen;GO:0005886//plasma membrane	GO:0051082//unfolded protein binding	GO:0006457//protein folding;GO:0006984//ER-nucleus signaling pathway;GO:0009408//response to heat;GO:0009627//systemic acquired resistance;GO:0009644//response to high light intensity;GO:0034976//response to endoplasmic reticulum stress;GO:0042542//response to hydrogen peroxide;GO:0052033//pathogen-associated molecular pattern dependent induction by symbiont of host innate immune response	gi|326520303|dbj|BAK07410.1|/1.9e-173/predicted protein [Hordeum vulgare subsp. vulgare]
TraesCS1A02G099400	0.87	1.6	0.91	0.86	0.39	0.68	0.56	0.47	0.48	1.47	0.82	1.01	0.8	0.51	0.48	0.51	0.4	0.11	-	GO:0000930//gamma-tubulin complex;GO:0000930//gamma-tubulin complex;GO:0005874//microtubule;GO:0005874//microtubule	GO:0003924//GTPase activity;GO:0003924//GTPase activity;GO:0005198//structural molecule activity;GO:0005525//GTP binding;GO:0005525//GTP binding	GO:0007018//microtubule-based movement;GO:0007020//microtubule nucleation;GO:0007020//microtubule nucleation;GO:0031122//cytoplasmic microtubule organization;GO:0031122//cytoplasmic microtubule organization	gi|7159851|emb|CAB76380.1|/3.0e-270/gamma tubulin [Hordeum vulgare subsp. vulgare]//gi|7159851|emb|CAB76380.1|/5.0e-170/gamma tubulin [Hordeum vulgare subsp. vulgare]
TraesCS1A02G099500	1.19	0.79	0.82	0.38	0.52	0.44	1.05	0.56	1.27	2.98	1.76	2.65	1.55	0.29	0.41	0.44	0.69	0.17	ko01100//Metabolic pathways;ko01110//Biosynthesis of secondary metabolites;ko01200//Carbon metabolism;ko00010//Glycolysis / Gluconeogenesis;ko00620//Pyruvate metabolism;ko00630//Glyoxylate and dicarboxylate metabolism;ko00260//Glycine, serine and threonine metabolism;ko00020//Citrate cycle (TCA cycle);ko00280//Valine, leucine and isoleucine degradation;ko00640//Propanoate metabolism	GO:0005623//cell;GO:0005623//cell	GO:0004148//dihydrolipoyl dehydrogenase activity;GO:0004148//dihydrolipoyl dehydrogenase activity;GO:0050660//flavin adenine dinucleotide binding;GO:0050660//flavin adenine dinucleotide binding	GO:0045454//cell redox homeostasis;GO:0045454//cell redox homeostasis;GO:0055114//oxidation-reduction process;GO:0055114//oxidation-reduction process	gi|326493980|dbj|BAJ85452.1|/1.6e-289/predicted protein [Hordeum vulgare subsp. vulgare]//gi|326493980|dbj|BAJ85452.1|/2.6e-297/predicted protein [Hordeum vulgare subsp. vulgare]//gi|326493980|dbj|BAJ85452.1|/4.5e-289/predicted protein [Hordeum vulgare subsp. vulgare]
TraesCS1A02G099600	0.18	0.09	0.16	0.09	0.06	0.09	0.03	0.06	0	0.31	0.1	0.25	0.18	0.06	0.1	0.03	0.03	0.03	ko04075//Plant hormone signal transduction	-	-	-	gi|326524514|dbj|BAK00640.1|/4.9e-266/predicted protein [Hordeum vulgare subsp. vulgare]
TraesCS1A02G099700	0.38	0.83	0.92	1.05	0.53	0.88	0.46	0.44	0.36	1	0.55	1.09	0.9	0.85	0.42	0	0.3	0.15	ko01100//Metabolic pathways;ko01110//Biosynthesis of secondary metabolites;ko01230//Biosynthesis of amino acids;ko00400//Phenylalanine, tyrosine and tryptophan biosynthesis	-	-	-	gi|326527435|dbj|BAK07992.1|/2.0e-112/predicted protein [Hordeum vulgare subsp. vulgare]
TraesCS1A02G099900	0.89	0.75	0.69	0.72	0.94	1.26	1.25	1.26	1.2	1.06	1.71	1.94	1.03	0.85	1.91	2.11	2.19	1.67	-	-	-	-	gi|326497881|dbj|BAJ94803.1|/2.1e-208/predicted protein [Hordeum vulgare subsp. vulgare]
TraesCS1A02G100000	1.43	1	0.65	0.83	1.04	0.31	0.32	0.41	0.3	0.98	1.39	1.25	1.03	0.94	0.97	1.16	0.89	0.57	-	-	-	-	gi|474088304|gb|EMS54748.1|/3.9e-95/hypothetical protein TRIUR3_02434 [Triticum urartu]
TraesCS1A02G100100	0.22	0.07	0	0	0	0	0.3	0	0.28	0	0	0	0	0	0.08	0	0.15	0	ko01100//Metabolic pathways;ko01110//Biosynthesis of secondary metabolites	-	GO:0016787//hydrolase activity	-	gi|475547441|gb|EMT10879.1|/8.3e-132/hypothetical protein F775_52638 [Aegilops tauschii]
TraesCS1A02G100200	2.35	2.33	2.8	1.97	2.56	2.4	1.88	2.01	2.31	4.89	3.56	4.15	3.85	2.01	2.35	2.1	2.16	2.11	-	GO:0016021//integral component of membrane	-	-	gi|326505716|dbj|BAJ95529.1|/3.2e-191/predicted protein [Hordeum vulgare subsp. vulgare]//gi|326505716|dbj|BAJ95529.1|/7.5e-191/predicted protein [Hordeum vulgare subsp. vulgare]
TraesCS1A02G100300	0.23	0.23	0.1	0.03	0.2	0.1	0.2	0.25	0.15	0.6	0.71	0.75	0.61	0.17	0.32	0.29	0.42	0.3	-	GO:0005886//plasma membrane	GO:0000166//nucleotide binding;GO:0004674//protein serine/threonine kinase activity	GO:0006468//protein phosphorylation	gi|474088307|gb|EMS54751.1|/0.0e+00/Receptor-like serine/threonine-protein kinase SD1-8 [Triticum urartu]
TraesCS1A02G100400	2.05	1.95	1.81	1.1	1.67	1.41	1.5	1.33	1.57	3.19	2.25	2.7	2.63	1.5	1.48	1.4	0.94	1.45	-	GO:0005886//plasma membrane;GO:0016021//integral component of membrane	GO:0000166//nucleotide binding;GO:0004674//protein serine/threonine kinase activity;GO:0005524//ATP binding	GO:0006468//protein phosphorylation;GO:0048544//recognition of pollen	gi|474088307|gb|EMS54751.1|/0.0e+00/Receptor-like serine/threonine-protein kinase SD1-8 [Triticum urartu]//gi|474088307|gb|EMS54751.1|/5.0e-235/Receptor-like serine/threonine-protein kinase SD1-8 [Triticum urartu]
TraesCS1A02G100500	0.04	0.04	0.04	0	0	0	0.04	0	0	0.09	0.04	0.09	0	0	0	0	0	0	ko04144//Endocytosis	-	-	-	gi|475412486|gb|EMT00923.1|/0.0e+00/hypothetical protein F775_21545 [Aegilops tauschii]
TraesCS1A02G100600	0.17	0.38	0.25	0.13	0.03	0.1	0	0.03	0	0.76	0.6	0.93	0.5	0.17	0.19	0	0.07	0	-	GO:0009533//chloroplast stromal thylakoid;GO:0009535//chloroplast thylakoid membrane;GO:0009941//chloroplast envelope	GO:0004252//serine-type endopeptidase activity	GO:0006508//proteolysis;GO:0009658//chloroplast organization;GO:0010206//photosystem II repair;GO:0030163//protein catabolic process	gi|326500070|dbj|BAJ90870.1|/5.4e-309/predicted protein [Hordeum vulgare subsp. vulgare]
TraesCS1A02G100800	0	0	0.56	0	0	0	0	0	0	0	0	0	0	0	0	0	0	0	-	-	-	-	gi|473799732|gb|EMS46583.1|/7.0e-29/hypothetical protein TRIUR3_33937 [Triticum urartu]
TraesCS1A02G101000	0.16	0.09	0.13	0.2	0.17	0.11	0.09	0.11	0	0.18	0.05	0.21	0.11	0.09	0.13	0.14	0.09	0.09	ko04145//Phagosome	GO:0005737//cytoplasm;GO:0005874//microtubule	GO:0003924//GTPase activity;GO:0005200//structural constituent of cytoskeleton;GO:0005525//GTP binding	GO:0007017//microtubule-based process;GO:0007018//microtubule-based movement	gi|474403042|gb|EMS66225.1|/1.3e-70/Tubulin beta-1 chain [Triticum urartu]//gi|474403042|gb|EMS66225.1|/7.0e-71/Tubulin beta-1 chain [Triticum urartu]
TraesCS1A02G101100	0.3	0.48	0.52	0.48	0.38	0.33	0.28	0.42	0.36	0.56	0.39	0.37	0.32	0.44	0.39	0.27	0.65	0.57	-	-	-	-	gi|326515416|dbj|BAK03621.1|/1.1e-171/predicted protein [Hordeum vulgare subsp. vulgare]
TraesCS1A02G101200	14.83	8.33	7.95	2.81	6.9	7.26	2.35	1.6	2.13	16.38	14.11	13.44	15.05	9.18	11.68	4.1	2.19	5.65	-	-	GO:0005524//ATP binding;GO:0043531//ADP binding	-	gi|326507918|dbj|BAJ86702.1|/1.3e-111/predicted protein, partial [Hordeum vulgare subsp. vulgare]
TraesCS1A02G101300	1.05	0.61	0.66	0.35	0.64	0.63	0.27	0.22	0.51	2.11	0.49	1.49	2.1	0.69	0.8	0.38	0.28	0.24	-	-	GO:0005524//ATP binding;GO:0043531//ADP binding	-	gi|28555907|emb|CAD45033.1|/2.2e-286/NBS-LRR disease resistance protein homologue [Hordeum vulgare]
TraesCS1A02G101400	0	0	0	0	0.05	0	0	0	0	0	0	0	0	0	0	0	0	0	-	-	-	-	gi|669028032|emb|CDM81689.1|/4.3e-156/unnamed protein product [Triticum aestivum]
TraesCS1A02G101500	0.12	0.08	0.16	0	0.04	0.04	0.08	0	0.07	0.52	0.44	0.28	0.15	0.08	0.09	0.08	0	0.04	-	-	-	-	gi|474381314|gb|EMS64632.1|/5.2e-78/hypothetical protein TRIUR3_11290 [Triticum urartu]
TraesCS1A02G101600	0.07	0	0.03	0	0	0	0	0.03	0	0.17	0.1	0.24	0.03	0.03	0	0	0.03	0	-	-	GO:0005524//ATP binding;GO:0043531//ADP binding	-	gi|28555889|emb|CAD45027.1|/2.3e-307/NBS-LRR disease resistance protein homologue [Hordeum vulgare]
TraesCS1A02G101700	0	0	0.05	0	0	0	0	0	0	0.07	0	0	0	0	0	0	0.07	0	-	-	GO:0005524//ATP binding;GO:0043531//ADP binding	-	gi|475530630|gb|EMT07929.1|/6.1e-312/Putative disease resistance protein RGA1 [Aegilops tauschii]
TraesCS1A02G101800	0	0	0	0	0	0.11	0	0	0	0	0	0	0	0	0	0	0	0	-	-	-	-	gi|474381313|gb|EMS64631.1|/1.7e-139/hypothetical protein TRIUR3_11288 [Triticum urartu]
TraesCS1A02G101900	4.81	3.37	6.57	1.72	0.79	0.65	0.16	0	0.3	13.61	12.86	9.9	8.02	1.09	4.15	0.34	0.62	0.35	-	GO:0005739//mitochondrion	-	-	gi|357134677|ref|XP_003568943.1|/1.1e-42/PREDICTED: uncharacterized protein LOC100828192 [Brachypodium distachyon]
TraesCS1A02G102000	0	0	0	0	0	0	0	0	0	0	0	0	0	0	0	0.54	0	0.51	-	-	-	-	gi|475542704|gb|EMT10017.1|/3.5e-23/hypothetical protein F775_42588 [Aegilops tauschii]
TraesCS1A02G102200	26.64	23.82	24.86	22.83	21.57	21	8.89	10.32	8.73	16.3	23.85	21.19	23.78	20.89	28.99	12.61	14.67	14.51	-	-	-	-	gi|944072035|gb|KQK07519.1|/9.8e-171/hypothetical protein BRADI_2g36005 [Brachypodium distachyon]
TraesCS1A02G102300	4.64	4.66	4.66	3.49	3.57	4.56	1.45	2.14	1.99	5.09	5.36	4.82	3.83	4.59	3.84	2.28	1.85	2.57	-	GO:0016021//integral component of membrane	GO:0015385//sodium:proton antiporter activity	GO:0006885//regulation of pH;GO:0035725//sodium ion transmembrane transport;GO:1902600//hydrogen ion transmembrane transport	gi|15027833|gb|AAK76737.1|/2.8e-304/Na+/H+ antiporter [Triticum aestivum]
TraesCS1A02G102400	0	0	0	0	0	0	0	0	0	0.04	0	0.04	0.04	0	0	0	0.04	0	ko04075//Plant hormone signal transduction	-	GO:0000976//transcription regulatory region sequence-specific DNA binding;GO:0046983//protein dimerization activity	GO:0010026//trichome differentiation;GO:0010214//seed coat development	gi|473939154|gb|EMS50232.1|/3.1e-230/Transcription factor GLABRA 3 [Triticum urartu]//gi|473939154|gb|EMS50232.1|/7.3e-232/Transcription factor GLABRA 3 [Triticum urartu]
TraesCS1A02G102500	0.92	0.97	1.85	0.23	0.22	0.1	0.38	0.42	0.25	4.93	3.67	4.39	2.44	0.47	0.45	0.5	0.32	0.23	ko01100//Metabolic pathways;ko01110//Biosynthesis of secondary metabolites;ko01230//Biosynthesis of amino acids;ko00300//Lysine biosynthesis;ko00261//Monobactam biosynthesis	GO:0009570//chloroplast stroma	GO:0008839//4-hydroxy-tetrahydrodipicolinate reductase;GO:0070402//NADPH binding	GO:0009089//lysine biosynthetic process via diaminopimelate;GO:0019877//diaminopimelate biosynthetic process;GO:0055114//oxidation-reduction process	gi|326487510|dbj|BAJ89739.1|/1.7e-157/predicted protein [Hordeum vulgare subsp. vulgare]//gi|326487510|dbj|BAJ89739.1|/8.5e-182/predicted protein [Hordeum vulgare subsp. vulgare]
TraesCS1A02G102600	3.65	5.89	5	3.83	1.99	2.67	2.67	3.16	3.34	9.32	5.71	6.43	5.08	3.36	2.82	2.23	2.83	2.57	ko00970//Aminoacyl-tRNA biosynthesis	GO:0005737//cytoplasm	GO:0003676//nucleic acid binding;GO:0004816//asparagine-tRNA ligase activity;GO:0005524//ATP binding	GO:0006421//asparaginyl-tRNA aminoacylation	gi|326498091|dbj|BAJ94908.1|/5.0e-304/predicted protein [Hordeum vulgare subsp. vulgare]
TraesCS1A02G102700	0	0.09	0.18	0.18	0	0	0.18	0.23	0.17	0.36	0.19	0.09	0.18	0.27	0	0	0.18	0.18	ko00480//Glutathione metabolism	-	GO:0004364//glutathione transferase activity	-	gi|23504741|emb|CAD29476.1|/5.8e-123/glutathione transferase F3 [Triticum aestivum]
TraesCS1A02G102800	0	0	0.13	0.26	0.07	0	0.8	0.51	0.63	0	0	0	0.07	0	0	0.22	0.46	0.2	ko00480//Glutathione metabolism	-	GO:0004364//glutathione transferase activity	-	gi|326501538|dbj|BAK02558.1|/1.2e-120/predicted protein [Hordeum vulgare subsp. vulgare]
TraesCS1A02G102900	0	0	0	0.17	0.18	0.17	0.18	0.09	0.08	0	0	0	0.09	0	0	0.19	0.09	0.53	ko00480//Glutathione metabolism	-	GO:0016740//transferase activity	-	gi|475577974|gb|EMT17977.1|/4.9e-109/hypothetical protein F775_52443 [Aegilops tauschii]
TraesCS1A02G103000	0	0	0	0	0	0	0	0	0	0	0	0	0	0	0	0	0.15	0	ko00480//Glutathione metabolism	GO:0005737//cytoplasm	GO:0004364//glutathione transferase activity	GO:0006749//glutathione metabolic process	gi|473847765|gb|EMS47421.1|/3.6e-120/Glutathione S-transferase 4 [Triticum urartu]
TraesCS1A02G103019	0	0	0	0	0	0	0	0.29	0	0	0	0	0	0	0	0	0	0	-	-	-	-	gi|474204961|gb|EMS58658.1|/1.6e-08/Protein Rf1, mitochondrial [Triticum urartu]
TraesCS1A02G103100	0.05	0	0.05	0	0	0	0	0.05	0	0.16	0.11	0.16	0.1	0.05	0.06	0	0	0	-	-	-	-	gi|960475731|ref|XP_014755864.1|/3.1e-87/PREDICTED: uncharacterized protein At5g39865 [Brachypodium distachyon]
TraesCS1A02G103200	0	0	0	0	0	0	0.07	0	0	0	0	0	0	0	0	0	0	0	-	GO:0016020//membrane	GO:0003885//D-arabinono-1,4-lactone oxidase activity;GO:0050660//flavin adenine dinucleotide binding	GO:0055114//oxidation-reduction process	gi|357145838|ref|XP_003573784.1|/8.1e-170/PREDICTED: L-gulonolactone oxidase 2-like [Brachypodium distachyon]
TraesCS1A02G103300	3.9	1.38	3.79	0.35	0	0	0	0	0	20.58	23.13	21.78	12.43	0	0	0	0	0	-	-	GO:0004857//enzyme inhibitor activity	GO:0043086//negative regulation of catalytic activity	gi|475620534|gb|EMT31141.1|/3.6e-91/Putative invertase inhibitor [Aegilops tauschii]
TraesCS1A02G103500	0	0	0	0.09	0	0	0	0	0	0	0	0	0	0	0	0	0.01	0	ko00561//Glycerolipid metabolism;ko00052//Galactose metabolism;ko00600//Sphingolipid metabolism;ko00603//Glycosphingolipid biosynthesis - globo series	GO:0009505//plant-type cell wall;GO:0048046//apoplast	GO:0052692//raffinose alpha-galactosidase activity	GO:0005975//carbohydrate metabolic process;GO:0009620//response to fungus;GO:0009911//positive regulation of flower development;GO:0009965//leaf morphogenesis	gi|357146802|ref|XP_003574116.1|/1.1e-146/PREDICTED: alpha-galactosidase [Brachypodium distachyon]
TraesCS1A02G103700	0	0	0.08	0	0.08	0	0.07	0.14	0.14	0	0	0.08	0	0.08	0	0.08	0.15	0	-	-	-	-	gi|475623352|gb|EMT32182.1|/6.8e-161/hypothetical protein F775_03783 [Aegilops tauschii]
TraesCS1A02G103800	0.25	0	0	0	0.06	0	0.12	0.06	0.12	0	0	0	0	0.06	0	0.13	0	0.12	-	-	-	-	gi|474345939|gb|EMS62827.1|/1.3e-164/hypothetical protein TRIUR3_29618 [Triticum urartu]
TraesCS1A02G103900	1.37	2.23	2.1	2.77	2.09	2.47	5.32	5.63	4.86	2.68	1.19	1.7	1.59	2.12	1.47	4.46	3.77	3.31	-	GO:0016021//integral component of membrane	GO:0004674//protein serine/threonine kinase activity;GO:0005524//ATP binding	GO:0006468//protein phosphorylation	gi|326510921|dbj|BAJ91808.1|/1.1e-264/predicted protein [Hordeum vulgare subsp. vulgare]
TraesCS1A02G104000	4.54	2.35	2.72	2.74	2.86	1.9	2.16	2.57	1.69	2.98	4.74	3.54	3.22	2.1	3.32	4.25	2.73	3.38	-	-	-	-	gi|475620533|gb|EMT31140.1|/7.8e-214/F-box protein [Aegilops tauschii]
TraesCS1A02G104500	3.04	2.13	2.8	3.21	3.12	2.67	3.29	3.19	2.9	4.05	3.75	3.08	3.5	2.79	2.23	3.59	4.31	3.03	ko03420//Nucleotide excision repair;ko03430//Mismatch repair;ko03030//DNA replication;ko03440//Homologous recombination	-	GO:0005488	-	gi|474244734|gb|EMS59946.1|/5.2e-204/Replication protein A 70 kDa DNA-binding subunit [Triticum urartu]
TraesCS1A02G104600	0.05	0.05	0	0	0.06	0	0	0	0	0.33	0.06	0.11	0	0	0.06	0.06	0	0	-	GO:0016021//integral component of membrane	-	-	gi|475613757|gb|EMT28863.1|/8.5e-187/hypothetical protein F775_23544 [Aegilops tauschii]
TraesCS1A02G104700	0.21	0.58	0.59	0.16	0.11	0.13	0.05	0.03	0.09	1.32	0.52	1.04	0.57	0.22	0.38	0.06	0.08	0.03	-	-	-	-	gi|473939236|gb|EMS50237.1|/0.0e+00/putative elongator complex protein 2 [Triticum urartu]
TraesCS1A02G104900	0.57	0.37	0.42	0.19	0	0	0.09	0.09	0	0.97	1.62	1.54	1.11	0	0.1	0	0.19	0.38	-	-	GO:0016758//transferase activity, transferring hexosyl groups	GO:0008152//metabolic process	gi|326525957|dbj|BAJ93155.1|/4.0e-159/predicted protein [Hordeum vulgare subsp. vulgare]
TraesCS1A02G105000	6.83	6.1	6.4	9.02	8.82	7.03	4.9	6.68	6.35	5.31	5.95	7.19	6.16	5.23	7.91	4.24	9	7.66	ko01100//Metabolic pathways;ko00230//Purine metabolism;ko00240//Pyrimidine metabolism;ko03020//RNA polymerase	-	-	-	gi|475589546|gb|EMT21195.1|/6.9e-107/hypothetical protein F775_15531 [Aegilops tauschii]
TraesCS1A02G105100	0	0	1.74	0	0.86	0	0	1.74	0	0	0.79	0.85	0	0	0	0	0.85	0.85	-	-	-	-	gi|474187389|gb|EMS57970.1|/3.8e-30/hypothetical protein TRIUR3_22295 [Triticum urartu]
TraesCS1A02G105300	0.15	0.18	0.15	0.04	0.07	0.04	0.18	0.04	0.07	0.34	0.15	0.23	0.07	0.11	0	0.16	0.33	0.18	-	GO:0009507//chloroplast	GO:0005509//calcium ion binding;GO:0008728//GTP diphosphokinase activity;GO:0008893//guanosine-3',5'-bis(diphosphate) 3'-diphosphatase activity;GO:0016301//kinase activity	GO:0015969//guanosine tetraphosphate metabolic process;GO:0016310//phosphorylation;GO:0042594//response to starvation	gi|326514826|dbj|BAJ99774.1|/2.2e-294/predicted protein [Hordeum vulgare subsp. vulgare]
TraesCS1A02G105400	107.86	124.15	134.92	66.94	52.1	65.74	39.47	44.29	38.47	282.33	195.35	236.6	180.98	95.02	95.06	53.54	42.84	50.17	ko03010//Ribosome	GO:0005634//nucleus;GO:0005840//ribosome	GO:0003735//structural constituent of ribosome;GO:0046872//metal ion binding	GO:0006412//translation	gi|514804461|ref|XP_004977103.1|/3.3e-64/PREDICTED: ubiquitin-40S ribosomal protein S27a-2 [Setaria italica]
TraesCS1A02G105500	16.35	15.44	14.43	14.73	13.57	15.9	15.52	16.49	16.88	15.88	16.3	15.13	12.82	15.06	13.96	18.87	16.64	18.64	-	GO:0005829//cytosol;GO:0009536//plastid	-	-	gi|326489739|dbj|BAK01850.1|/3.1e-207/predicted protein [Hordeum vulgare subsp. vulgare]
TraesCS1A02G105600	118.95	133.15	124.04	147.53	112.98	125.01	74.32	75.75	77.45	78.91	91.33	90.32	106.72	118.13	119.26	59.09	64.12	55.54	ko01100//Metabolic pathways;ko01110//Biosynthesis of secondary metabolites;ko01200//Carbon metabolism;ko00010//Glycolysis / Gluconeogenesis;ko00620//Pyruvate metabolism;ko00630//Glyoxylate and dicarboxylate metabolism;ko00260//Glycine, serine and threonine metabolism;ko00020//Citrate cycle (TCA cycle);ko00280//Valine, leucine and isoleucine degradation;ko00640//Propanoate metabolism	GO:0005739//mitochondrion	GO:0004148//dihydrolipoyl dehydrogenase activity;GO:0015036//disulfide oxidoreductase activity;GO:0050660//flavin adenine dinucleotide binding	GO:0022900//electron transport chain;GO:0045454//cell redox homeostasis	gi|326517553|dbj|BAK03695.1|/2.3e-276/predicted protein [Hordeum vulgare subsp. vulgare]
TraesCS1A02G105700	0.07	0	0	0.18	0.04	0	0.15	0.14	0.1	0.04	0.08	0	0.04	0	0.04	0.04	0.22	0.07	-	-	GO:0003723//RNA binding	-	gi|473888876|gb|EMS48415.1|/0.0e+00/hypothetical protein TRIUR3_29992 [Triticum urartu]
TraesCS1A02G105800	0.37	0.23	0.69	3.86	6.25	3.07	15.24	13.14	15.11	0.51	0.38	0.76	0.63	4.89	2.56	23.33	14.8	17.31	ko00511//Other glycan degradation	GO:0016021//integral component of membrane	GO:0016788//hydrolase activity, acting on ester bonds	-	gi|326494472|dbj|BAJ90505.1|/3.1e-205/predicted protein [Hordeum vulgare subsp. vulgare]
TraesCS1A02G105900	1.47	2.06	1.86	2.8	3.68	3.98	6.97	7.29	6.84	3.23	2.64	2.45	1.77	3.53	2.1	6.95	3.88	7.72	ko04144//Endocytosis	GO:0016021//integral component of membrane	GO:0016788//hydrolase activity, acting on ester bonds	-	gi|326530574|dbj|BAJ97713.1|/9.9e-228/predicted protein [Hordeum vulgare subsp. vulgare]
TraesCS1A02G106000	13.75	13.03	12.96	9.42	11.89	10.62	9.97	9.12	11.22	17.22	17.11	14.81	12.23	12.08	9.65	9.32	6.76	8.96	-	GO:0000139//Golgi membrane;GO:0005768//endosome;GO:0005802//trans-Golgi network;GO:0016021//integral component of membrane	-	GO:0007030//Golgi organization;GO:0009306//protein secretion;GO:0009826//unidimensional cell growth	gi|326494452|dbj|BAJ90495.1|/1.2e-81/predicted protein [Hordeum vulgare subsp. vulgare]
TraesCS1A02G106100	9.96	10.91	9.36	11.36	10.82	11.86	10.71	12.88	12.48	13.5	11.11	13.09	11.98	12.56	13.06	11.31	10.25	12.02	ko04120//Ubiquitin mediated proteolysis	GO:0005634//nucleus;GO:0005634//nucleus;GO:0005737//cytoplasm;GO:0005737//cytoplasm	GO:0004842//ubiquitin-protein transferase activity;GO:0004842//ubiquitin-protein transferase activity;GO:0016874//ligase activity;GO:0016874//ligase activity	-	gi|960469394|ref|XP_014754800.1|/0.0e+00/PREDICTED: E3 ubiquitin-protein ligase UPL6 isoform X1 [Brachypodium distachyon]
TraesCS1A02G106200	0.16	0.21	0.36	0	0	0	0	0.1	0.05	3.07	1.68	1.48	0.95	0.17	0.53	0.12	0.05	0	ko00904//Diterpenoid biosynthesis	-	GO:0005506//iron ion binding;GO:0052634//C-19 gibberellin 2-beta-dioxygenase activity	GO:0009416//response to light stimulus;GO:0045487//gibberellin catabolic process;GO:0055114//oxidation-reduction process	gi|1001621753|emb|CFV04386.1|/6.3e-215/GA2ox-A1 [Triticum aestivum]
TraesCS1A02G106300	0.12	0.25	0.22	0.06	0.04	0.05	0.09	0.06	0.11	1.01	0.41	0.57	0.33	0.11	0.09	0.07	0.12	0.1	-	GO:0000418//DNA-directed RNA polymerase IV complex;GO:0000418//DNA-directed RNA polymerase IV complex	GO:0003677//DNA binding;GO:0003677//DNA binding;GO:0003899//DNA-directed 5'-3' RNA polymerase activity;GO:0003899//DNA-directed 5'-3' RNA polymerase activity	GO:0006306//DNA methylation;GO:0006306//DNA methylation;GO:0006346//methylation-dependent chromatin silencing;GO:0006346//methylation-dependent chromatin silencing;GO:0006354//DNA-templated transcription, elongation;GO:0006354//DNA-templated transcription, elongation;GO:0007267//cell-cell signaling;GO:0007267//cell-cell signaling;GO:0010267//production of ta-siRNAs involved in RNA interference;GO…	gi|474413220|gb|EMS66983.1|/0.0e+00/DNA-directed RNA polymerase D subunit 1 [Triticum urartu]//gi|475593228|gb|EMT22317.1|/0.0e+00/DNA-directed RNA polymerase III subunit RPC1 [Aegilops tauschii]
TraesCS1A02G106400	0.2	0	0.41	0.5	0	0.39	0.3	0.29	0.58	0	0	0	0	0.1	0	0.65	0.1	0.1	-	-	GO:0046983//protein dimerization activity	-	gi|475593229|gb|EMT22318.1|/1.6e-50/hypothetical protein F775_02322 [Aegilops tauschii]
TraesCS1A02G106500	0.54	0.5	0.27	0.34	0.05	0.26	0.05	0.05	0.05	1.17	0.57	0.83	0.74	0.11	0.18	0	0.05	0	-	-	-	-	gi|357134553|ref|XP_003568881.1|/2.6e-209/PREDICTED: uncharacterized protein LOC100835715 [Brachypodium distachyon]//gi|474413218|gb|EMS66981.1|/7.8e-192/hypothetical protein TRIUR3_10625 [Triticum urartu]
TraesCS1A02G106600	16.21	17.54	21.41	44.72	44.89	42.29	102.29	98.81	113.58	12.17	12.45	12.11	9.89	40.4	23.68	118.84	100.35	117.76	ko02010//ABC transporters	GO:0005622//intracellular;GO:0005886//plasma membrane	-	GO:0002238//response to molecule of fungal origin;GO:0006623//protein targeting to vacuole;GO:0006950//response to stress	gi|60100214|gb|AAX13276.1|/1.4e-89/USP family protein [Triticum aestivum]
TraesCS1A02G106700	1.88	5.25	3.11	2.16	1.7	3.1	0.2	0.38	0.47	3.94	4.36	3.47	1.67	1.01	2.94	0.21	0.1	0.3	-	GO:0016021//integral component of membrane	-	-	gi|326504588|dbj|BAK06585.1|/4.2e-42/predicted protein [Hordeum vulgare subsp. vulgare]
TraesCS1A02G106800	0.31	0.11	0.43	0.1	0.21	0	0	0.92	0.8	1.18	0	0.76	0.1	0.22	0	0.34	0.83	0	-	GO:0000932//P-body;GO:0005665//DNA-directed RNA polymerase II, core complex	GO:0003697//single-stranded DNA binding;GO:0003727//single-stranded RNA binding;GO:0003899//DNA-directed 5'-3' RNA polymerase activity;GO:0031369//translation initiation factor binding	GO:0000291//nuclear-transcribed mRNA catabolic process, exonucleolytic;GO:0006367//transcription initiation from RNA polymerase II promoter;GO:0045948//positive regulation of translational initiation;GO:0060213//positive regulation of nuclear-transcribed mRNA poly(A) tail shortening	gi|474299960|gb|EMS61603.1|/7.6e-94/DNA-directed RNA polymerase II subunit RPB7 [Triticum urartu]
TraesCS1A02G106900	0	0	0	0	0	0	0	0.09	0	0	0	0	0	0	0	0	0.09	0.05	-	-	GO:0004499//N,N-dimethylaniline monooxygenase activity;GO:0050660//flavin adenine dinucleotide binding;GO:0050661//NADP binding	GO:0055114//oxidation-reduction process	gi|357145663|ref|XP_003573722.1|/6.0e-288/PREDICTED: probable flavin-containing monooxygenase 1 [Brachypodium distachyon]//gi|357145663|ref|XP_003573722.1|/6.6e-282/PREDICTED: probable flavin-containing monooxygenase 1 [Brachypodium distachyon]
TraesCS1A02G107000	0.23	0.2	0.16	0.11	0.09	0.04	0.14	0.15	0.21	0.76	0.5	0.38	0.63	0.21	0.15	0.52	0.35	0.3	-	-	GO:0008168//methyltransferase activity;GO:0008270//zinc ion binding	GO:0032259//methylation	gi|475607532|gb|EMT26740.1|/0.0e+00/Lysine-specific demethylase 3B [Aegilops tauschii]
TraesCS1A02G107200	0	0	0	0	0	0.03	0.03	0	0	0	0	0	0	0	0	0	0.03	0	ko00190//Oxidative phosphorylation	GO:0016021//integral component of membrane	GO:0004427//inorganic diphosphatase activity;GO:0009678//hydrogen-translocating pyrophosphatase activity	GO:0055085//transmembrane transport	gi|326500296|dbj|BAK06237.1|/0.0e+00/predicted protein [Hordeum vulgare subsp. vulgare]
TraesCS1A02G107300	6.26	6.26	6.11	5.59	4.79	6.16	5.09	5.21	4.89	9.25	7.81	8.66	8.09	7.02	6.15	4.79	4.76	4.93	-	-	-	-	gi|475604507|gb|EMT25750.1|/0.0e+00/Serine/threonine-protein phosphatase 4 regulatory subunit 3 [Aegilops tauschii]
TraesCS1A02G107500	0	0	0.06	0	0	0.06	0	0	0	0.12	0	0.42	0	0.06	0	0	0	0	-	-	-	-	gi|115349916|gb|ABI95406.1|/3.0e-86/fasciclin-like protein FLA16 [Triticum aestivum]
TraesCS1A02G107600	6.71	6.94	6.92	4.77	6.92	6.88	7.38	9.53	8.83	6.65	6.68	7.64	6.57	5.99	6.35	10.68	7.65	8.03	-	-	GO:0008270//zinc ion binding	-	gi|475530317|gb|EMT07884.1|/1.1e-252/RING finger protein 44 [Aegilops tauschii]//gi|475530317|gb|EMT07884.1|/1.3e-248/RING finger protein 44 [Aegilops tauschii]
TraesCS1A02G107700	0	0.15	0.08	0.52	0.15	0.22	2.49	3.06	2.43	0	0	0.08	0.07	0.46	0.41	7.75	2.83	5.43	ko04712//Circadian rhythm - plant	GO:0005634//nucleus	GO:0003677//DNA binding	GO:0006355//regulation of transcription, DNA-templated	gi|474401911|gb|EMS66156.1|/4.1e-113/Transcription factor ASG4 [Triticum urartu]
TraesCS1A02G107800	4.68	5.64	5.54	5.1	3.54	4.43	3.84	4.05	4.41	9.3	5.71	7.93	6.19	4.66	4.06	4.51	4.3	3.85	ko00970//Aminoacyl-tRNA biosynthesis	GO:0005737//cytoplasm;GO:0005737//cytoplasm	GO:0004814//arginine-tRNA ligase activity;GO:0004814//arginine-tRNA ligase activity;GO:0005524//ATP binding;GO:0005524//ATP binding	GO:0006420//arginyl-tRNA aminoacylation;GO:0006420//arginyl-tRNA aminoacylation	gi|357134510|ref|XP_003568860.1|/0.0e+00/PREDICTED: arginine--tRNA ligase, cytoplasmic-like isoform X1 [Brachypodium distachyon]//gi|475534537|gb|EMT08576.1|/4.8e-312/Arginyl-tRNA synthetase [Aegilops tauschii]
TraesCS1A02G107900	3.92	4.86	5.54	5.66	3.69	3.56	5.66	5.63	6.83	6.27	3.94	7.13	5.84	4.02	5.07	5.11	6.27	4.02	ko03022//Basal transcription factors	-	GO:0003743//translation initiation factor activity;GO:0046982//protein heterodimerization activity	GO:0006366//transcription from RNA polymerase II promoter;GO:0006413//translational initiation	gi|474386527|gb|EMS65018.1|/1.5e-65/Transcription initiation factor TFIID subunit 13 [Triticum urartu]//gi|475593604|gb|EMT22433.1|/2.6e-53/Transcription initiation factor TFIID subunit 13 [Aegilops tauschii]
TraesCS1A02G108000	6.92	6.07	7.2	5.68	4.92	4.09	4.09	3.53	3.83	7.5	8.18	8.21	6.68	5.27	6.88	8.65	7.58	7.75	ko03040//Spliceosome	-	GO:0000166//nucleotide binding;GO:0003676//nucleic acid binding;GO:0008270//zinc ion binding	-	gi|474386528|gb|EMS65019.1|/7.8e-101/Serine/arginine-rich splicing factor 4 [Triticum urartu]//gi|474386528|gb|EMS65019.1|/8.2e-103/Serine/arginine-rich splicing factor 4 [Triticum urartu]
TraesCS1A02G108100	0.37	0.68	0.25	1.69	1.07	1.2	3.57	3.76	3.83	0.72	0.21	1.1	0.81	1.36	0.75	2.55	2.6	2.33	-	GO:0016021//integral component of membrane	GO:0004674//protein serine/threonine kinase activity;GO:0005524//ATP binding	GO:0006468//protein phosphorylation	gi|474386529|gb|EMS65020.1|/0.0e+00/Receptor-like protein kinase HERK 1 [Triticum urartu]
TraesCS1A02G108200	9.25	3.09	3.52	3.36	4.39	6.33	2.95	1.94	1.73	1.56	5.47	3.87	5.3	7.37	11.46	3.97	3.44	5.55	-	-	-	-	gi|474387885|gb|EMS65101.1|/2.4e-37/hypothetical protein TRIUR3_31457 [Triticum urartu]
TraesCS1A02G108300	1.39	2.74	2.15	2.03	1.07	1.83	1.67	1.64	1.89	3.42	1.61	2.48	2.4	2.63	1.63	0.93	1.86	1.29	-	GO:0005739//mitochondrion	-	-	gi|475603828|gb|EMT25545.1|/0.0e+00/hypothetical protein F775_31777 [Aegilops tauschii]
TraesCS1A02G108400	0	0.12	0.06	0	0	0	0.12	0.35	0.12	0	0	0	0	0.06	0	0	0	0	ko01100//Metabolic pathways;ko01110//Biosynthesis of secondary metabolites;ko00940//Phenylpropanoid biosynthesis	GO:0005576//extracellular region;GO:0009505//plant-type cell wall	GO:0004601//peroxidase activity;GO:0020037//heme binding;GO:0046872//metal ion binding	GO:0006979//response to oxidative stress;GO:0009664//plant-type cell wall organization;GO:0042744//hydrogen peroxide catabolic process;GO:0055114//oxidation-reduction process;GO:0098869//cellular oxidant detoxification	gi|475603827|gb|EMT25544.1|/3.0e-161/Peroxidase 1 [Aegilops tauschii]
TraesCS1A02G108500	0.31	0.18	0.12	0.32	0.56	0.32	1.29	0.64	1.39	0.33	0	0.18	0.16	0.16	0.35	0.26	0.54	0.24	-	-	-	-	gi|475488306|gb|EMT03360.1|/4.0e-51/hypothetical protein F775_01724 [Aegilops tauschii]
TraesCS1A02G108600	2.54	2.41	2.45	1.7	3.02	1.69	1.21	1.01	1.1	2.64	3.33	2.5	3.13	2.71	3.42	1.81	2	1.85	-	-	GO:0008233//peptidase activity	GO:0006508//proteolysis	gi|474153475|gb|EMS57014.1|/3.7e-89/Putative protease Do-like 14 [Triticum urartu]
TraesCS1A02G108800	0.06	0.15	0.14	0.03	0	0.03	0	0.03	0	0.58	0.28	0.27	0.23	0.03	0.03	0	0.09	0.03	ko03018//RNA degradation	-	GO:0003723//RNA binding	-	gi|475573308|gb|EMT16714.1|/1.2e-295/Putative CRM domain-containing protein [Aegilops tauschii]
TraesCS1A02G108900	2.97	2.96	3	2.75	2.71	2.31	2.95	3.33	3.05	3.68	3.65	3.27	3.41	3.01	2.66	2.86	3.56	3.01	-	-	-	-	gi|116562979|gb|ABJ99746.1|/0.0e+00/VIL3 protein [Triticum monococcum subsp. aegilopoides]
TraesCS1A02G109000	0	0	0	0	0	0	0.07	0.06	0	0	0	0	0	0	0.07	0	0.06	0.07	-	-	GO:0016788//hydrolase activity, acting on ester bonds	-	gi|326502264|dbj|BAJ95195.1|/4.5e-177/predicted protein [Hordeum vulgare subsp. vulgare]
TraesCS1A02G109200	7.42	8.58	7.27	7.2	6.44	6.52	8.81	8.85	10.87	8.07	5.85	6.42	7.13	7.16	5.74	7.35	8.71	7.05	-	GO:0005635//nuclear envelope;GO:0009536//plastid;GO:0016021//integral component of membrane	-	GO:0006998//nuclear envelope organization	gi|474195166|gb|EMS58301.1|/2.0e-237/hypothetical protein TRIUR3_18907 [Triticum urartu]
TraesCS1A02G109300	1.86	2.87	2.37	1.27	0.25	0.52	0.24	0.22	0.09	9.82	3.63	6.52	4.9	1.09	1.07	0.11	0.3	0.05	-	GO:0005739//mitochondrion	-	GO:0006464//cellular protein modification process;GO:0009791//post-embryonic development	gi|721640575|ref|XP_010231720.1|/6.0e-175/PREDICTED: pentatricopeptide repeat-containing protein At4g35850, mitochondrial [Brachypodium distachyon]
TraesCS1A02G109400	0.49	0.46	0.31	0.67	0.48	0.25	0.66	0.85	1	1.3	1.38	1.04	0.92	0.4	0.41	0.84	0.86	0.46	-	-	-	-	gi|474004417|gb|EMS52342.1|/0.0e+00/PAX-interacting protein 1 [Triticum urartu]
TraesCS1A02G109500	1.07	1.16	0.82	0.49	0.52	0.78	0.2	0.38	0.21	2.72	1.73	2.1	1.46	0.95	0.99	0.59	0.38	0.23	-	GO:0005730//nucleolus	GO:0003723//RNA binding	GO:0006312//mitotic recombination;GO:0009560//embryo sac egg cell differentiation;GO:0042274//ribosomal small subunit biogenesis	gi|474004416|gb|EMS52341.1|/1.0e-296/Nucleolar MIF4G domain-containing protein 1 [Triticum urartu]
TraesCS1A02G109600	4.02	2.33	2.78	1.48	0.86	1.46	0.75	0.16	0.24	3.39	3.51	3.99	3.13	2.25	2.29	0.72	0.58	0.67	ko04626//Plant-pathogen interaction	-	GO:0005509//calcium ion binding	-	gi|474004415|gb|EMS52340.1|/9.9e-126/putative calcium-binding protein CML22 [Triticum urartu]
TraesCS1A02G109700	0	0.06	0.09	0.03	0	0	0	0	0	0.28	0.06	0.09	0.09	0.06	0.03	0	0.06	0.03	-	-	-	-	gi|326522570|dbj|BAK07747.1|/0.0e+00/predicted protein, partial [Hordeum vulgare subsp. vulgare]
TraesCS1A02G109800	0	0	0	0	0.04	0	0.04	0	0.08	0	0	0	0	0	0	0	0.04	0.04	-	GO:0005739//mitochondrion;GO:0016021//integral component of membrane	-	-	gi|1002311485|ref|XP_015619093.1|/3.7e-254/PREDICTED: uncharacterized protein LOC4352902 [Oryza sativa Japonica Group]
TraesCS1A02G110000	0.52	0.29	0.64	2.92	3.07	3.29	13.15	14.38	13.51	0.03	0.13	0.17	0.35	3.63	2.26	17.72	10.95	16.53	-	-	GO:0004672//protein kinase activity;GO:0005524//ATP binding	GO:0006468//protein phosphorylation	gi|357141563|ref|XP_003572269.1|/2.9e-204/PREDICTED: serine/threonine-protein kinase At5g01020-like [Brachypodium distachyon]
TraesCS1A02G110100	24.74	19.06	20.7	17.66	29.25	25.14	14.94	16.17	17.97	16.82	22.87	19.39	20.83	23.61	26.35	22.27	22.95	22.66	-	-	-	-	gi|474410238|gb|EMS66759.1|/4.3e-29/hypothetical protein TRIUR3_26978 [Triticum urartu]
TraesCS1A02G110200	6.58	11.02	9.75	10.13	6.02	9.03	8.27	7.77	7.66	11.96	9.38	10.4	10.68	8.31	6.66	6.1	5.99	5.34	ko03040//Spliceosome	GO:0005634//nucleus	GO:0008270//zinc ion binding;GO:0042393//histone binding	GO:0006355//regulation of transcription, DNA-templated	gi|666907036|gb|AIG51274.1|/1.0e-147/R1 protein [Triticum aestivum]
TraesCS1A02G110300	29.99	37.52	33.89	31.13	28.88	34.3	59.54	54.48	51.1	33.01	25.5	27.73	29.69	34.4	22.83	47.57	47.12	44.42	ko01100//Metabolic pathways;ko01110//Biosynthesis of secondary metabolites;ko00592//alpha-Linolenic acid metabolism;ko04146//Peroxisome;ko01212//Fatty acid metabolism;ko01040//Biosynthesis of unsaturated fatty acids;ko00071//Fatty acid degradation	GO:0005777//peroxisome	GO:0000062//fatty-acyl-CoA binding;GO:0003995//acyl-CoA dehydrogenase activity;GO:0003997//acyl-CoA oxidase activity;GO:0009055//electron carrier activity;GO:0050660//flavin adenine dinucleotide binding;GO:0052890//oxidoreductase activity, acting on the CH-CH group of donors, with a flavin as acceptor	GO:0006623//protein targeting to vacuole;GO:0007030//Golgi organization;GO:0007033//vacuole organization;GO:0009793//embryo development ending in seed dormancy;GO:0016192//vesicle-mediated transport;GO:0016558//protein import into peroxisome matrix;GO:0033539//fatty acid beta-oxidation using acyl-CoA dehydrogenase;GO:0044265//cellular macromolecule catabolic process;GO:0046459//short-chain fatty …	gi|474186266|gb|EMS57934.1|/2.5e-247/Acyl-coenzyme A oxidase 4, peroxisomal [Triticum urartu]
TraesCS1A02G110400	0	0.11	0	0	0	0	0	0	0.11	0	0	0	0	0	0.13	0	0.23	0.11	-	-	GO:0046983//protein dimerization activity	-	gi|474186265|gb|EMS57933.1|/7.5e-112/Transcription factor bHLH51 [Triticum urartu]
TraesCS1A02G110700	0.67	0.53	0.63	0.48	0.9	0.69	0.27	0.26	0.42	2.13	1.47	1.56	1.32	0.95	0.49	0.48	0.4	0.4	-	-	-	-	gi|473865030|gb|EMS47597.1|/1.7e-188/hypothetical protein TRIUR3_26490 [Triticum urartu]
TraesCS1A02G110800	0.37	0.45	0.46	0.56	0.41	0.44	1.23	1.15	0.74	0.96	0.25	0.72	0.52	0.71	0.49	0.93	1.18	0.94	-	GO:0043231//intracellular membrane-bounded organelle	GO:0080043//quercetin 3-O-glucosyltransferase activity;GO:0080044//quercetin 7-O-glucosyltransferase activity	GO:0009813//flavonoid biosynthetic process;GO:0052696//flavonoid glucuronidation	gi|721644199|ref|XP_010232274.1|/1.8e-177/PREDICTED: UDP-glycosyltransferase 88A1-like [Brachypodium distachyon]
TraesCS1A02G110900	0.87	0.77	1.02	0.55	0.27	0.55	0.36	0.46	0.25	2.1	1.75	1.9	2.57	0.62	0.79	0.49	0.6	0.42	ko00051//Fructose and mannose metabolism	GO:0005829//cytosol	GO:0003873//6-phosphofructo-2-kinase activity;GO:0005524//ATP binding;GO:2001070//starch binding	GO:0006000//fructose metabolic process;GO:0006002//fructose 6-phosphate metabolic process;GO:0006003//fructose 2,6-bisphosphate metabolic process;GO:0042732//D-xylose metabolic process;GO:0046835//carbohydrate phosphorylation	gi|326524708|dbj|BAK04290.1|/0.0e+00/predicted protein [Hordeum vulgare subsp. vulgare]
TraesCS1A02G111000	2.47	2.72	2.39	2.89	4.6	3.83	5.06	5.18	4.09	2.87	1.68	1.9	2.21	2.74	2.62	4.15	3.71	4.86	-	GO:0005886//plasma membrane;GO:0016021//integral component of membrane	GO:0005385//zinc ion transmembrane transporter activity	GO:0071577//zinc II ion transmembrane transport	gi|326521588|dbj|BAK00370.1|/7.1e-196/predicted protein [Hordeum vulgare subsp. vulgare]
TraesCS1A02G111100	5.83	4.67	6.83	1.8	2.86	3.07	1.87	1.77	1.5	6.55	7.93	6.37	5.18	3.3	4.22	2.42	2.58	2.44	-	-	GO:0000166//nucleotide binding;GO:0004812//aminoacyl-tRNA ligase activity;GO:0016874//ligase activity;GO:0097159//organic cyclic compound binding;GO:1901363//heterocyclic compound binding	GO:0006412//translation;GO:0006418//tRNA aminoacylation for protein translation	gi|195634857|gb|ACG36897.1|/3.7e-96/aspartyl-tRNA synthetase [Zea mays]//gi|195634857|gb|ACG36897.1|/5.9e-90/aspartyl-tRNA synthetase [Zea mays]//gi|573950697|ref|XP_006657639.1|/7.3e-132/PREDICTED: aspartate--tRNA ligase 2, cytoplasmic-like [Oryza brachyantha]
TraesCS1A02G111300	1.32	0.99	1.13	1.01	0.58	0.84	0.81	1.05	0.93	2.97	1.65	2.2	1.58	1.17	1.29	1.27	1.7	1.07	-	-	-	-	gi|474105352|gb|EMS55401.1|/5.9e-235/Kelch-like protein 5 [Triticum urartu]
TraesCS1A02G111500	0.11	0	0.22	0	0	0.1	0	0.1	0	0.22	0.11	0.11	0.11	0.11	0	0.12	0	0	-	-	-	-	gi|326530594|dbj|BAK01095.1|/9.4e-81/predicted protein [Hordeum vulgare subsp. vulgare]
TraesCS1A02G111600	2.02	1.05	1.5	0.95	0.53	1.27	0.68	0.5	0.81	2.17	2.15	1.7	1.16	2.02	1.2	1.24	1.04	0.85	ko01100//Metabolic pathways;ko00563//Glycosylphosphatidylinositol(GPI)-anchor biosynthesis	GO:0016021//integral component of membrane	GO:0017176//phosphatidylinositol N-acetylglucosaminyltransferase activity	GO:0006661//phosphatidylinositol biosynthetic process	gi|475541387|gb|EMT09776.1|/5.6e-82/hypothetical protein F775_08545 [Aegilops tauschii]
TraesCS1A02G111700	0	0	0	0	0	0	0	0.08	0	0	0	0	0	0	0	0	0.08	0	-	-	-	-	gi|475541386|gb|EMT09775.1|/6.2e-99/hypothetical protein F775_52636 [Aegilops tauschii]
TraesCS1A02G111800	0.12	0.12	0.24	0.17	0.12	0.06	0.12	0.17	0.33	0.48	0.18	0.24	0.12	0.06	0.06	0.19	0.06	0	-	-	-	-	gi|474404667|gb|EMS66397.1|/1.2e-61/hypothetical protein TRIUR3_33954 [Triticum urartu]
TraesCS1A02G111900	1.68	3.55	2.83	2.45	1.83	3.9	2.99	2.76	3.31	4.21	2.45	3.29	2.59	2.91	1.84	2.02	2.55	2.03	-	GO:0009536//plastid	-	-	gi|357134486|ref|XP_003568848.1|/1.2e-181/PREDICTED: uncharacterized protein LOC100826130 [Brachypodium distachyon]
TraesCS1A02G112000	4.86	6.54	6.77	4.67	3.99	4.5	4.52	4.58	4.97	15.03	10.78	12.99	9.95	6.32	4.37	3.63	3.57	4.94	-	GO:0005886//plasma membrane;GO:0016021//integral component of membrane	-	GO:0006979//response to oxidative stress;GO:0009555//pollen development	gi|475562310|gb|EMT13992.1|/1.9e-116/hypothetical protein F775_31834 [Aegilops tauschii]
TraesCS1A02G112100	9.87	13.14	11.88	15.95	15.03	14.8	16.1	15.81	16.3	5.62	7.74	6.39	8.78	14.58	13.58	14.17	13.53	16.88	-	GO:0016021//integral component of membrane	-	-	gi|326512802|dbj|BAK03308.1|/2.6e-165/predicted protein [Hordeum vulgare subsp. vulgare]//gi|326512802|dbj|BAK03308.1|/5.3e-187/predicted protein [Hordeum vulgare subsp. vulgare]
TraesCS1A02G112200	1.04	0.8	0.6	0.58	0.38	0.18	0.22	0.43	0.38	2.03	0.84	2.03	1.6	0.83	0.85	0.4	0.87	0.26	-	-	GO:0003779//actin binding	-	gi|474425014|gb|EMS67672.1|/9.8e-247/hypothetical protein TRIUR3_12620 [Triticum urartu]
TraesCS1A02G112400	32.53	32	27.52	30.34	30.61	29.29	25.51	21.48	22.77	20.99	29	25.51	26.04	31.25	30.01	26.07	26.64	27.44	-	GO:0005623//cell	GO:0015035//protein disulfide oxidoreductase activity	GO:0006662//glycerol ether metabolic process;GO:0045454//cell redox homeostasis;GO:0055114//oxidation-reduction process	gi|27543511|gb|AAO16555.1|/1.4e-71/thioredoxin h [Leymus chinensis]
TraesCS1A02G112500	55.51	76.76	70.38	72.43	44.56	61.05	106.15	118.66	106.57	106.5	69.43	87.65	69.92	80.08	51.56	102.85	91.15	91.16	ko03010//Ribosome	GO:0005840//ribosome	GO:0003735//structural constituent of ribosome	GO:0006412//translation	gi|475595856|gb|EMT23183.1|/2.5e-126/60S ribosomal protein L10-2 [Aegilops tauschii]
TraesCS1A02G112600	8.12	9.19	9.37	6.86	6.93	7.57	7.27	8.52	7.19	10.16	9.74	11.1	10.8	8.39	6.97	7.66	6.92	6.79	-	GO:0005840//ribosome;GO:0016021//integral component of membrane	GO:0003735//structural constituent of ribosome;GO:0008270//zinc ion binding	GO:0006412//translation	gi|326499410|dbj|BAJ86016.1|/4.3e-196/predicted protein, partial [Hordeum vulgare subsp. vulgare]
TraesCS1A02G112700	0.92	0.46	0.4	0.67	0.4	0.69	1.1	0.93	1.23	0.98	0.72	0.82	1.04	0.8	0.48	1	1.52	0.82	ko04120//Ubiquitin mediated proteolysis	-	-	-	gi|545911895|gb|AGW81809.1|/2.9e-223/autophagy-related protein 18d [Triticum aestivum]
TraesCS1A02G112800	8.73	5.96	7.22	4.69	4.09	5.55	4.08	4.23	3.95	10.03	10.65	10.09	11.21	5.34	6.92	4.1	4.04	4.56	ko01100//Metabolic pathways;ko00230//Purine metabolism;ko00240//Pyrimidine metabolism;ko03020//RNA polymerase	GO:0005665//DNA-directed RNA polymerase II, core complex	GO:0001055//RNA polymerase II activity;GO:0003677//DNA binding;GO:0046983//protein dimerization activity	GO:0006366//transcription from RNA polymerase II promoter	gi|669028692|emb|CDM82591.1|/8.9e-62/unnamed protein product [Triticum aestivum]
TraesCS1A02G113100	0.13	0.81	0.68	1.88	2.71	1.32	2.17	1.7	2.06	0.14	0	0.97	0.54	0.55	0.3	1.75	2.94	2.7	-	GO:0016021//integral component of membrane	-	-	gi|474393622|gb|EMS65568.1|/3.3e-19/hypothetical protein TRIUR3_12039 [Triticum urartu]
TraesCS1A02G113300	0.09	0	0.09	0	0.05	0	0.33	0.27	0.24	0.1	0	0	0	0	0	0.05	0.23	0.33	ko00564//Glycerophospholipid metabolism	-	GO:0008889//glycerophosphodiester phosphodiesterase activity	GO:0006629//lipid metabolic process	gi|474393620|gb|EMS65566.1|/3.3e-203/Glycerophosphoryl diester phosphodiesterase [Triticum urartu]
TraesCS1A02G113400	40.71	23.58	42.68	4.51	2.91	2.92	2.04	2.31	2.22	125.63	112.76	112.36	71.71	11.28	14.44	7.13	7.7	4.3	ko01100//Metabolic pathways;ko00380//Tryptophan metabolism	GO:0016021//integral component of membrane	GO:0008483//transaminase activity;GO:0016846//carbon-sulfur lyase activity	-	gi|473804236|gb|EMS46661.1|/3.4e-244/Tryptophan aminotransferase 1 [Triticum urartu]
TraesCS1A02G113500	0	0	0	0	0	0	0	0	0	0	0	0	0	0.06	0	0.06	0	0	-	-	-	-	gi|475589235|gb|EMT21098.1|/6.8e-134/hypothetical protein F775_10473 [Aegilops tauschii]
TraesCS1A02G113600	0.06	0.06	0	0.06	0	0.06	0.06	0.06	0	0.12	0.3	0.3	0.11	0	0	0.06	0	0	ko01100//Metabolic pathways;ko00380//Tryptophan metabolism	GO:0016021//integral component of membrane	GO:0008483//transaminase activity;GO:0016846//carbon-sulfur lyase activity	-	gi|474077425|gb|EMS54596.1|/5.0e-189/Tryptophan aminotransferase 1 [Triticum urartu]
TraesCS1A02G113700	1.79	2.42	2.14	1.99	0.88	0.94	0.98	1.06	0.9	3.6	2.42	2.4	1.37	1.45	1.28	0.95	1.23	1.21	ko01100//Metabolic pathways;ko00380//Tryptophan metabolism	-	GO:0008483//transaminase activity;GO:0016846//carbon-sulfur lyase activity	-	gi|475448708|gb|EMT01630.1|/1.2e-193/hypothetical protein F775_09697 [Aegilops tauschii]
TraesCS1A02G113900	0	0.09	0.04	0	0	0	0.05	0	0	0	0.05	0	0.04	0	0.15	0	0	0	ko04075//Plant hormone signal transduction	-	-	-	gi|326522450|dbj|BAK07687.1|/2.3e-237/predicted protein [Hordeum vulgare subsp. vulgare]//gi|326522450|dbj|BAK07687.1|/6.2e-151/predicted protein [Hordeum vulgare subsp. vulgare]
TraesCS1A02G114000	0.44	1.24	0.93	0.41	0.95	0.84	0.04	0.48	0.47	1.42	1.47	1.74	1.67	0.51	0.82	0.25	0.46	0.45	-	GO:0016021//integral component of membrane	GO:0008375//acetylglucosaminyltransferase activity	-	gi|357129698|ref|XP_003566498.1|/3.9e-191/PREDICTED: uncharacterized protein LOC100833990 isoform X2 [Brachypodium distachyon]//gi|944071809|gb|KQK07293.1|/2.0e-176/hypothetical protein BRADI_2g34350 [Brachypodium distachyon]
TraesCS1A02G114100	0.66	0.56	0.97	0.77	0.7	0.94	0.87	0.68	0.58	2.27	1.27	1.99	1.21	0.45	0.53	1	0.48	1.05	-	-	-	-	gi|960462740|ref|XP_014753463.1|/1.5e-94/PREDICTED: uncharacterized protein LOC106865936 [Brachypodium distachyon]
TraesCS1A02G114300	6.08	7.78	6.42	5.45	3.78	6.73	4.86	4.57	5.52	12.91	7.61	9.85	8.76	5.7	5.02	3.06	3.94	4.14	-	GO:0005739//mitochondrion	-	-	gi|475602244|gb|EMT25068.1|/1.2e-143/hypothetical protein F775_01984 [Aegilops tauschii]//gi|475602244|gb|EMT25068.1|/3.1e-190/hypothetical protein F775_01984 [Aegilops tauschii]//gi|475602244|gb|EMT25068.1|/9.7e-179/hypothetical protein F775_01984 [Aegilops tauschii]
TraesCS1A02G114400	0.7	0.6	0.66	0.49	0.76	0.78	1	1.02	1.09	1.02	1.04	0.98	0.35	0.61	0.72	0.92	1.09	1.06	-	-	-	-	gi|960466749|ref|XP_014754275.1|/2.9e-32/PREDICTED: zinc finger CCCH domain-containing protein 39-like isoform X1 [Brachypodium distachyon]
TraesCS1A02G114500	0.11	0.07	0.15	0.11	0.19	0.18	0.34	0.04	0.21	0	0	0.04	0.07	0	0.04	0.08	0.07	0.15	ko01100//Metabolic pathways;ko00230//Purine metabolism;ko00240//Pyrimidine metabolism;ko03020//RNA polymerase	GO:0005666//DNA-directed RNA polymerase III complex	GO:0001056//RNA polymerase III activity;GO:0003677//DNA binding	GO:0006383//transcription from RNA polymerase III promoter	gi|357148941|ref|XP_003574945.1|/0.0e+00/PREDICTED: DNA-directed RNA polymerase III subunit 1-like [Brachypodium distachyon]
TraesCS1A02G114600	3.26	2.93	3.03	2.03	2.32	2.18	2.12	1.76	1.82	3.96	3.73	3.23	3.4	2.96	2.62	2.69	2.32	3.04	ko01100//Metabolic pathways;ko00230//Purine metabolism;ko00240//Pyrimidine metabolism;ko03020//RNA polymerase	GO:0005666//DNA-directed RNA polymerase III complex	GO:0001056//RNA polymerase III activity;GO:0003677//DNA binding	GO:0006383//transcription from RNA polymerase III promoter	gi|475545343|gb|EMT10482.1|/0.0e+00/DNA-directed RNA polymerase III subunit RPC1 [Aegilops tauschii]
TraesCS1A02G114700	0.44	0.45	0.3	0.16	0.51	0.34	0.11	0.09	0.04	0.21	0.21	0.21	0.18	0.19	0.35	0.17	0.07	0.07	ko04626//Plant-pathogen interaction	GO:0016021//integral component of membrane	GO:0016301//kinase activity	GO:0016310//phosphorylation	gi|475573210|gb|EMT16678.1|/4.1e-64/LRR receptor-like serine/threonine-protein kinase GSO1 [Aegilops tauschii]
TraesCS1A02G115000	16.69	14.27	17.52	20.18	27.36	25.1	13.99	17.26	15.21	6.06	8.6	10.05	10.82	18.26	17.98	15.28	21.7	16.6	-	-	-	-	gi|475615583|gb|EMT29485.1|/5.2e-103/Protein apaG [Aegilops tauschii]
TraesCS1A02G115100	6.01	7.47	7.86	6.03	6.36	6.73	8.32	8.52	7.89	9.32	8.97	9.08	9.7	6.26	5.95	9.47	7.7	8.41	ko03015//mRNA surveillance pathway	GO:0005634//nucleus;GO:0005845//mRNA cap binding complex	GO:0003723//RNA binding;GO:0004482//mRNA (guanine-N7-)-methyltransferase activity	GO:0006370//7-methylguanosine mRNA capping;GO:0036265//RNA (guanine-N7)-methylation	gi|475601074|gb|EMT24712.1|/7.5e-200/mRNA cap guanine-N7 methyltransferase 1 [Aegilops tauschii]
TraesCS1A02G115200	0.83	0.97	0.8	0.94	0.58	0.82	0.59	1.19	0.83	1.12	0.78	1.64	0.88	0.85	0.72	0.58	0.79	0.69	-	GO:0009536//plastid;GO:0016021//integral component of membrane	GO:0005215//transporter activity	GO:0034219//carbohydrate transmembrane transport	gi|326506408|dbj|BAJ86522.1|/8.2e-200/predicted protein [Hordeum vulgare subsp. vulgare]
TraesCS1A02G115300	35.42	33.94	32.89	24.43	12.29	18.02	2.77	2.62	3.47	34.11	42.73	37.83	40.54	22.97	32.98	3.66	5.72	3.02	ko01100//Metabolic pathways;ko01110//Biosynthesis of secondary metabolites;ko04144//Endocytosis;ko00564//Glycerophospholipid metabolism;ko00565//Ether lipid metabolism	GO:0016020//membrane	GO:0004630//phospholipase D activity;GO:0005509//calcium ion binding;GO:0070290//N-acylphosphatidylethanolamine-specific phospholipase D activity	GO:0016042//lipid catabolic process;GO:0046470//phosphatidylcholine metabolic process	gi|326488419|dbj|BAJ93878.1|/0.0e+00/predicted protein, partial [Hordeum vulgare subsp. vulgare]
TraesCS1A02G115400	2.7	1.39	3.08	2.48	3.87	3.38	4.41	2.37	3.45	8.11	5.91	6.56	3.35	2.29	1.72	4.77	3.86	5.44	-	GO:0016021//integral component of membrane	-	-	gi|326497141|dbj|BAK02155.1|/1.9e-68/predicted protein, partial [Hordeum vulgare subsp. vulgare]
TraesCS1A02G115500	1	0.69	1.2	1.09	1.35	0.94	1.58	1.1	0.92	0.75	1.24	0.89	0.59	0.56	0.81	1.51	0.97	1.22	-	GO:0016021//integral component of membrane	GO:0003735//structural constituent of ribosome	GO:0006412//translation;GO:0055085//transmembrane transport	gi|475505655|gb|EMT04757.1|/5.8e-209/Protein brittle-1, chloroplastic/amyloplastic [Aegilops tauschii]
TraesCS1A02G115600	21.19	19.24	18.65	14.03	7.72	6.96	4.64	3.44	3.24	36.4	30.68	31.42	30.14	14.92	17.94	4.47	7.75	4.3	-	-	GO:0003676//nucleic acid binding	-	gi|960466853|ref|XP_003566493.3|/6.1e-43/PREDICTED: uncharacterized protein At2g34160-like [Brachypodium distachyon]
TraesCS1A02G115700	115.06	104.77	90.19	189	281.11	261.29	490.1	460.45	467.33	27.48	37.98	39.34	47.2	225.89	141.61	466	322.39	496.7	-	-	-	-	gi|326495064|dbj|BAJ85628.1|/1.7e-87/predicted protein [Hordeum vulgare subsp. vulgare]
TraesCS1A02G115800	0	0.12	0	0	0	0	0	0.21	0.21	0	0	0	0	0	0	0.23	0	0	-	-	-	-	gi|326495064|dbj|BAJ85628.1|/9.0e-70/predicted protein [Hordeum vulgare subsp. vulgare]
TraesCS1A02G115900	88.65	56.2	89.33	573.29	441.63	310.13	1791.87	1696.88	1775.28	19.63	20.91	28.67	33.86	269.08	130.85	1840.9	1638.71	1529.29	-	-	GO:0046872//metal ion binding	-	gi|1171037|sp|P43400.1|MT1_WHEAT/4.1e-28/RecName: Full=Metallothionein-like protein 1; Short=MT-1
TraesCS1A02G116000	10.06	10.48	9.97	5.98	7.78	8.09	5.01	5.05	5.08	19.03	13.42	14.57	12.35	10.77	8.68	6.57	6.17	7.88	-	-	GO:0005525//GTP binding	-	gi|474313929|gb|EMS62002.1|/1.0e-236/GTPase obg [Triticum urartu]//gi|474313929|gb|EMS62002.1|/4.2e-238/GTPase obg [Triticum urartu]//gi|474313929|gb|EMS62002.1|/4.4e-254/GTPase obg [Triticum urartu]
TraesCS1A02G116100	231.97	207.2	224.44	223.54	303.61	303.56	113.3	104.42	120.42	0.26	56.12	51.63	72.2	249.05	254	134.61	134.12	117.68	-	-	-	-	gi|326495064|dbj|BAJ85628.1|/3.3e-88/predicted protein [Hordeum vulgare subsp. vulgare]
TraesCS1A02G116200	2.44	4.34	3.01	2.68	2.92	3.16	2.04	1.66	2.33	4.89	2.88	3.55	3.28	3.05	2.45	1.24	1.36	1.46	-	GO:0005886//plasma membrane;GO:0016021//integral component of membrane	GO:0016760//cellulose synthase (UDP-forming) activity;GO:0046872//metal ion binding	GO:0030244//cellulose biosynthetic process;GO:0071555//cell wall organization	gi|475492890|gb|EMT03676.1|/0.0e+00/Putative cellulose synthase A catalytic subunit 1 (UDP-forming) [Aegilops tauschii]
TraesCS1A02G116300	3.86	3.24	3.47	2.34	3.58	2.88	2.16	2.52	2.99	3.51	3.9	2.7	3.21	3.85	4.05	4.11	3.54	3.28	-	-	-	-	gi|474413282|gb|EMS67001.1|/2.0e-48/hypothetical protein TRIUR3_08747 [Triticum urartu]
TraesCS1A02G116400	2.92	1.85	1.22	2.45	2.41	4.11	3.98	5.03	6.15	0.31	1.18	3.66	0.91	2.5	1.32	4.5	1.48	3.59	-	-	-	-	gi|357134448|ref|XP_003568829.1|/3.0e-44/PREDICTED: uncharacterized protein At1g15400-like [Brachypodium distachyon]
TraesCS1A02G116500	1.91	2.28	2.11	1.02	0.93	1.3	0.74	0.96	0.71	7.23	5.72	5.51	3.73	2.18	2.75	1.01	0.36	1.19	-	GO:0005739//mitochondrion	-	-	gi|326500184|dbj|BAK06181.1|/9.8e-133/predicted protein [Hordeum vulgare subsp. vulgare]
TraesCS1A02G116600	6.87	6.37	9.16	2.53	4.84	2.95	5	0.6	1.2	10.56	12.54	15.66	13.67	5.11	4.63	3.18	2.38	2.99	-	GO:0005747//mitochondrial respiratory chain complex I;GO:0009507//chloroplast;GO:0016021//integral component of membrane	-	-	gi|326529183|dbj|BAK00985.1|/1.3e-21/predicted protein [Hordeum vulgare subsp. vulgare]
TraesCS1A02G116700	8.15	8.95	11.8	9.77	8.12	9.25	12.73	10.76	10.55	11.46	10.07	11.19	7.71	10.04	10.17	21.71	14.92	16.38	-	-	-	-	gi|357112201|ref|XP_003557898.1|/4.8e-45/PREDICTED: protein EARLY RESPONSIVE TO DEHYDRATION 15 [Brachypodium distachyon]
TraesCS1A02G116800	0	0.81	0.2	0.4	0.4	0.59	0.81	1.17	0.97	0.41	0.6	0.2	0.8	0.83	0.66	0.65	2.18	1.6	-	-	-	-	gi|474343703|gb|EMS62758.1|/1.1e-89/hypothetical protein TRIUR3_21397 [Triticum urartu]
TraesCS1A02G116900	0.66	1.04	3.37	6.49	1.53	1.85	23.26	20.55	20.72	1.74	0.49	2.74	1.69	3.89	1.88	32.69	23.81	26.93	-	-	-	-	gi|326496003|dbj|BAJ90623.1|/4.8e-49/predicted protein [Hordeum vulgare subsp. vulgare]
TraesCS1A02G117000	0.28	1.17	2.03	0.87	0	0.84	0.58	1.69	1.67	1.17	0.28	1.16	0.87	0.59	0.94	1.23	1.98	1.14	-	-	-	-	gi|357134434|ref|XP_003568822.1|/4.4e-35/PREDICTED: uncharacterized protein LOC100844174 [Brachypodium distachyon]
TraesCS1A02G117300	0.08	0.03	0.05	0.11	0.14	0.05	0.29	0.19	0.33	0.19	0.24	0.08	0.11	0.14	0.23	0.47	0.48	0.32	ko00310//Lysine degradation	GO:0005634//nucleus;GO:0005694//chromosome	GO:0008270//zinc ion binding;GO:0018024//histone-lysine N-methyltransferase activity;GO:0042393//histone binding	GO:0034968//histone lysine methylation	gi|473882263|gb|EMS48020.1|/0.0e+00/Histone-lysine N-methyltransferase, H3 lysine-9 specific SUVH5 [Triticum urartu]
TraesCS1A02G117400	23.93	38.63	33.99	26.59	27.1	42.38	28.24	28.44	27.39	9.81	15.84	17	15.2	44.6	37.21	26.01	24.59	26.61	-	-	-	-	gi|336245582|gb|AEI28613.1|/1.4e-53/hypothetical protein [Triticum aestivum]
TraesCS1A02G117500	53.17	70.13	68.69	174.02	192.96	165.23	276.12	274.22	285.52	5.73	19.23	19.3	30.4	112.56	92.41	250.9	211.01	255.57	-	GO:0005887//integral component of plasma membrane	GO:0005452//inorganic anion exchanger activity	GO:0015698//inorganic anion transport;GO:0051453//regulation of intracellular pH;GO:0098656//anion transmembrane transport	gi|475543957|gb|EMT10235.1|/0.0e+00/Boron transporter-like protein 2 [Aegilops tauschii]
TraesCS1A02G117600	0.06	0.13	0.04	0.04	0	0	0	0.04	0	0.09	0.18	0.22	0.09	0	0	0	0	0	-	-	-	-	gi|475543956|gb|EMT10234.1|/5.0e-168/hypothetical protein F775_08466 [Aegilops tauschii]
TraesCS1A02G117700	0.98	1.42	1.24	0.88	1.15	1.36	0.82	0.87	0.77	1.33	0.97	0.8	0.93	1.67	1.12	0.93	0.69	0.82	ko01110//Biosynthesis of secondary metabolites;ko00908//Zeatin biosynthesis;ko00944//Flavone and flavonol biosynthesis	GO:0043231//intracellular membrane-bounded organelle	GO:0008194//UDP-glycosyltransferase activity;GO:0016758//transferase activity, transferring hexosyl groups	GO:0009813//flavonoid biosynthetic process;GO:0052696//flavonoid glucuronidation	gi|721640024|ref|XP_003566484.2|/4.6e-224/PREDICTED: UDP-glycosyltransferase 73E1-like [Brachypodium distachyon]
TraesCS1A02G117800	0	0	0	0	0.08	0.16	0.17	0	0.32	0	0	0	0	0.34	0	0.63	0.66	1.33	-	GO:0005737//cytoplasm	GO:0005524//ATP binding	GO:0006468//protein phosphorylation	gi|475541968|gb|EMT09877.1|/6.4e-182/Mitogen-activated protein kinase kinase kinase 2 [Aegilops tauschii]
TraesCS1A02G117900	0	0	0	0	0	0	0	0.05	0.16	0	0	0	0	0	0	0.43	0.34	0.17	ko01110//Biosynthesis of secondary metabolites;ko00908//Zeatin biosynthesis;ko00944//Flavone and flavonol biosynthesis	GO:0043231//intracellular membrane-bounded organelle	GO:0008194//UDP-glycosyltransferase activity;GO:0016758//transferase activity, transferring hexosyl groups	GO:0009813//flavonoid biosynthetic process;GO:0052696//flavonoid glucuronidation	gi|326520439|dbj|BAK07478.1|/2.2e-189/predicted protein [Hordeum vulgare subsp. vulgare]
TraesCS1A02G118000	0	0	0	0	0	0	0.08	0	0	0	0	0	0	0	0	0.09	0	0	-	-	-	-	gi|357140366|ref|XP_003571740.1|/1.8e-75/PREDICTED: uncharacterized protein LOC100825523 [Brachypodium distachyon]
TraesCS1A02G118100	0	0	0	0.04	0	0	0	0	0	0.13	0	0	0	0	0	0	0	0	ko03050//Proteasome	GO:0009536//plastid	-	-	gi|721640009|ref|XP_003566481.2|/7.3e-171/PREDICTED: coleoptile phototropism protein 1-like [Brachypodium distachyon]
TraesCS1A02G118300	0.15	0.87	1.08	0.53	0.42	0.9	0.37	0.4	0.43	2.52	0.7	1.85	0.82	0.6	0.3	0.3	0.4	0.54	ko03015//mRNA surveillance pathway	GO:0000159//protein phosphatase type 2A complex	-	GO:0007165//signal transduction	gi|474447402|gb|EMS68651.1|/1.3e-268/Serine/threonine protein phosphatase 2A 57 kDa regulatory subunit B' iota isoform [Triticum urartu]//gi|474447402|gb|EMS68651.1|/1.6e-266/Serine/threonine protein phosphatase 2A 57 kDa regulatory subunit B' iota isoform [Triticum urartu]
TraesCS1A02G118400	33.58	34.1	41.96	13.51	9.43	13.67	10.31	9.71	11.32	65.39	53.48	57.8	49.34	14.48	17	11.1	10.36	10.1	ko01100//Metabolic pathways;ko04075//Plant hormone signal transduction;ko00510//N-Glycan biosynthesis	GO:0005634//nucleus;GO:0009536//plastid	GO:0046983//protein dimerization activity	GO:0006355//regulation of transcription, DNA-templated;GO:0006417//regulation of translation;GO:0009734//auxin-activated signaling pathway	gi|474033128|gb|EMS53008.1|/5.7e-109/Auxin-responsive protein IAA15 [Triticum urartu]//gi|475617010|gb|EMT29956.1|/8.6e-102/Auxin-responsive protein IAA15 [Aegilops tauschii]
TraesCS1A02G118500	0	0	0	0	0	0	0	0	0	0.02	0	0.07	0	0	0.11	0	0	0	-	-	-	-	gi|473755098|gb|EMS45703.1|/3.8e-202/hypothetical protein TRIUR3_32661 [Triticum urartu]
TraesCS1A02G118700	7.59	5.28	5.4	3.7	4.97	4.68	5.91	5.8	6.17	9.5	8.83	8.02	6.8	5.41	4.71	6.82	7.85	7.64	ko03040//Spliceosome	GO:0071011//precatalytic spliceosome	-	-	gi|475496365|gb|EMT03913.1|/9.9e-164/hypothetical protein F775_08174 [Aegilops tauschii]
TraesCS1A02G118800	3.35	3.94	3.84	4.75	4.69	5.24	10.36	10.2	10.41	7	4.78	5.89	5.13	5.11	3.58	10.81	8.26	10.88	-	GO:0016021//integral component of membrane	GO:0008270//zinc ion binding;GO:0061630//ubiquitin protein ligase activity	GO:0016567//protein ubiquitination;GO:0043161//proteasome-mediated ubiquitin-dependent protein catabolic process	gi|326505380|dbj|BAJ95361.1|/1.0e-236/predicted protein [Hordeum vulgare subsp. vulgare]//gi|326505380|dbj|BAJ95361.1|/1.1e-236/predicted protein [Hordeum vulgare subsp. vulgare]
TraesCS1A02G118900	0.41	0	0.28	0.14	0.14	0	0.14	0	0	0.7	0.56	0.7	0.27	0	0.3	0.15	0	0	-	-	GO:0005515//protein binding	GO:0009556//microsporogenesis;GO:0010234//anther wall tapetum cell fate specification	gi|474094824|gb|EMS55041.1|/1.6e-80/hypothetical protein TRIUR3_33403 [Triticum urartu]
TraesCS1A02G119000	1.03	0	0.55	1.13	0.54	0.53	3.93	2.17	1.62	0	0	0	0.56	0	0	0.57	1.07	0.54	-	GO:0009536//plastid	-	GO:0048367//shoot system development	gi|475533961|gb|EMT08486.1|/1.4e-29/hypothetical protein F775_01054 [Aegilops tauschii]
TraesCS1A02G119100	0.76	0.43	0.97	0.68	0.38	0.7	0.25	0.31	0.66	0.63	0.45	0.52	0.55	0.45	0.62	0.54	0.31	0.63	ko03040//Spliceosome	-	GO:0016747//transferase activity, transferring acyl groups other than amino-acyl groups	-	gi|326511617|dbj|BAJ91953.1|/1.5e-244/predicted protein [Hordeum vulgare subsp. vulgare]
TraesCS1A02G119300	4.57	7.41	7.3	3.95	1.83	4.1	2.67	3.44	3.06	7.87	5.49	6.91	5.16	4.05	3.14	2.6	2.77	2.63	-	GO:0043231//intracellular membrane-bounded organelle	GO:0080043//quercetin 3-O-glucosyltransferase activity;GO:0080044//quercetin 7-O-glucosyltransferase activity	GO:0009813//flavonoid biosynthetic process;GO:0052696//flavonoid glucuronidation	gi|474201337|gb|EMS58492.1|/1.7e-210/UDP-glycosyltransferase 75D1 [Triticum urartu]
TraesCS1A02G119500	4.36	5.47	4.61	10.31	5.71	8.55	33.22	31.43	33.46	3.14	3.4	4.03	3.25	6.82	3.67	25.61	32.94	22.09	-	-	-	-	gi|474347178|gb|EMS62910.1|/4.2e-87/hypothetical protein TRIUR3_26789 [Triticum urartu]
TraesCS1A02G119600	8.51	10.54	7.88	12.01	19.54	19.92	16.67	17.49	17.77	4.05	1.62	4.99	4.18	14.52	9.8	17.41	11.3	16.37	ko04626//Plant-pathogen interaction	-	-	-	gi|326494106|dbj|BAJ85515.1|/1.9e-87/predicted protein [Hordeum vulgare subsp. vulgare]
TraesCS1A02G119700	0.68	1.3	0.88	0.63	0.38	0.56	0.22	0.42	0.32	2.29	1.03	1.98	0.9	0.57	0.35	0.22	0.25	0.19	-	-	-	-	gi|473990946|gb|EMS51905.1|/7.9e-241/hypothetical protein TRIUR3_29935 [Triticum urartu]
TraesCS1A02G119800	1.53	1.17	1.66	0.9	0.87	1.3	0.15	0.59	0.87	1.72	1.73	1.85	1.56	1.36	1.07	0.5	0.46	0.41	-	-	-	-	gi|326513712|dbj|BAJ87875.1|/1.2e-139/predicted protein [Hordeum vulgare subsp. vulgare]
TraesCS1A02G119900	0.03	0.03	0.05	0.18	0.42	0.46	0.84	0.97	0.6	0	0	0.03	0.1	0.32	0.17	0.49	0.55	0.63	ko01100//Metabolic pathways;ko01110//Biosynthesis of secondary metabolites;ko00904//Diterpenoid biosynthesis	-	GO:0000287//magnesium ion binding;GO:0010333//terpene synthase activity	GO:0008152//metabolic process	gi|474093673|gb|EMS54976.1|/0.0e+00/Ent-copalyl diphosphate synthase 1, chloroplastic [Triticum urartu]
TraesCS1A02G120000	9.04	8.5	11.97	5.03	3.29	5.91	0.99	2.33	1.56	11.63	14.55	13.7	14.36	5.56	7.1	2	2.16	2.4	-	-	-	-	gi|474191058|gb|EMS58168.1|/1.1e-47/hypothetical protein TRIUR3_29520 [Triticum urartu]
TraesCS1A02G120100	3.96	4.62	4.67	3.14	1.58	3.32	2.12	1.94	2	10.95	9.32	10.63	13.46	4.63	4.35	1.8	3.89	2.54	-	-	GO:0005524//ATP binding	-	gi|474311645|gb|EMS61926.1|/0.0e+00/Heat shock 70 kDa protein 4L [Triticum urartu]
TraesCS1A02G120200	14.5	17.85	13.56	17.28	16.62	18.38	19.13	19.31	18.74	17.64	15.1	16.72	15.97	21.54	14.35	13.53	11.37	14.44	-	-	GO:0005524//ATP binding	-	gi|474015310|gb|EMS52665.1|/2.8e-301/Heat shock 70 kDa protein 4L [Triticum urartu]//gi|475620200|gb|EMT31029.1|/0.0e+00/Heat shock 70 kDa protein 4L [Aegilops tauschii]
TraesCS1A02G120300	0	0	0	0.04	0	0	0	0	0.04	0	0	0.04	0	0	0	0	0	0.08	ko01110//Biosynthesis of secondary metabolites;ko00073//Cutin, suberine and wax biosynthesis	-	GO:0004497//monooxygenase activity;GO:0005506//iron ion binding;GO:0016705//oxidoreductase activity, acting on paired donors, with incorporation or reduction of molecular oxygen;GO:0020037//heme binding	GO:0055114//oxidation-reduction process	gi|474015311|gb|EMS52666.1|/3.6e-301/Cytochrome P450 86B1 [Triticum urartu]
TraesCS1A02G120400	0.09	0.34	0.35	0	0	0.25	0	0	0.08	0.26	0	0.35	0.17	0	0	0	0.17	0	ko03010//Ribosome	GO:0016021//integral component of membrane;GO:0022625//cytosolic large ribosomal subunit	GO:0003735//structural constituent of ribosome	GO:0006412//translation	gi|721639937|ref|XP_010231643.1|/2.9e-57/PREDICTED: 60S ribosomal protein L18a-like protein isoform X1 [Brachypodium distachyon]
TraesCS1A02G120500	11.35	11.29	11.68	5.79	6.22	9.32	6.09	6.79	6.23	22.33	16.4	18.82	15.39	9.44	7.16	6.8	8.31	9.56	-	-	-	-	gi|326497957|dbj|BAJ94841.1|/3.4e-65/predicted protein [Hordeum vulgare subsp. vulgare]
TraesCS1A02G120600	3.83	3.05	4.67	4.7	5.99	4.66	1.54	1.54	1.71	0	3.95	3.29	7.12	12.18	13.11	2.99	5	4.1	ko04075//Plant hormone signal transduction	GO:0012505//endomembrane system;GO:0016020//membrane	GO:0005451//monovalent cation:proton antiporter activity	GO:0006812//cation transport;GO:0006885//regulation of pH;GO:0055085//transmembrane transport	gi|960464480|ref|XP_014753763.1|/4.1e-88/PREDICTED: cation/H(+) antiporter 1-like [Brachypodium distachyon]
TraesCS1A02G120700	184.49	162.74	140.36	54.41	26.32	43.72	3.58	3.11	4.59	124.38	183.52	138.71	190.52	88.09	165.46	6.81	9.93	4.54	-	-	-	-	gi|474117061|gb|EMS55894.1|/1.6e-117/hypothetical protein TRIUR3_10580 [Triticum urartu]
TraesCS1A02G120800	0.2	0.11	0.15	0.09	0.15	0.05	0.1	0.23	0.05	0.25	0.15	0.15	0.1	0.05	0.16	0.16	0.14	0.11	-	GO:0009536//plastid	-	-	gi|326505492|dbj|BAJ95417.1|/2.9e-50/predicted protein, partial [Hordeum vulgare subsp. vulgare]//gi|326505492|dbj|BAJ95417.1|/6.9e-124/predicted protein, partial [Hordeum vulgare subsp. vulgare]
TraesCS1A02G120900	22.68	16.99	20.98	10.38	9.28	8.28	5.23	6.11	5.26	23.28	34.15	24.83	27.27	10.86	17.57	4.69	5.91	3.81	ko01100//Metabolic pathways;ko01110//Biosynthesis of secondary metabolites;ko00230//Purine metabolism	GO:0005737//cytoplasm;GO:0005829//cytosol	GO:0004422//hypoxanthine phosphoribosyltransferase activity;GO:0004422//hypoxanthine phosphoribosyltransferase activity	GO:0006166//purine ribonucleoside salvage;GO:0006166//purine ribonucleoside salvage	gi|326498087|dbj|BAJ94906.1|/2.7e-100/predicted protein [Hordeum vulgare subsp. vulgare]//gi|474117063|gb|EMS55896.1|/8.8e-49/hypothetical protein TRIUR3_10582 [Triticum urartu]
TraesCS1A02G121000	10.02	11.75	11.37	10.69	7.6	8.8	13.3	14.35	11.98	17.06	11.41	13.8	13.9	11.53	8.06	9.63	11.85	9.93	-	GO:0005634//nucleus	GO:0003677//DNA binding	-	gi|326523557|dbj|BAJ92949.1|/0.0e+00/predicted protein [Hordeum vulgare subsp. vulgare]
TraesCS1A02G121100	0.21	0	0	0	0	0	0	0	0	0	0	0	0	0	0	0	0	0	-	-	-	-	gi|474423593|gb|EMS67628.1|/2.7e-74/hypothetical protein TRIUR3_35391 [Triticum urartu]
TraesCS1A02G121200	1.61	2.59	1.7	1.25	1.16	1.85	1.07	1.22	0.78	3.67	2.65	3.15	3.52	1.87	1.52	0.74	1.09	1.01	-	-	-	-	gi|475591232|gb|EMT21694.1|/6.8e-153/hypothetical protein F775_07922 [Aegilops tauschii]
TraesCS1A02G121300	29.49	32.54	29.26	30.74	18.23	23.23	28.05	30.73	31.58	36.3	28.44	28.98	32.94	27.39	25.04	18.29	21.2	20.88	-	-	-	-	gi|475619225|gb|EMT30702.1|/1.2e-150/hypothetical protein F775_28002 [Aegilops tauschii]//gi|475619225|gb|EMT30702.1|/6.6e-151/hypothetical protein F775_28002 [Aegilops tauschii]
TraesCS1A02G121400	6.43	7.36	6.22	9.4	8.35	8.69	9.51	9.61	10.61	7.27	7.13	6.8	7.91	7.31	7.28	9.14	7.35	10.2	-	-	-	-	gi|475605180|gb|EMT25981.1|/9.0e-174/hypothetical protein F775_31858 [Aegilops tauschii]
TraesCS1A02G121500	0.16	0	0.16	0	0.16	0.15	0	0	0.3	0.16	0	0	0	0	0	0	0.47	0	ko04626//Plant-pathogen interaction	-	GO:0003700//transcription factor activity, sequence-specific DNA binding;GO:0043565//sequence-specific DNA binding	GO:0006355//regulation of transcription, DNA-templated	gi|473843060|gb|EMS47362.1|/1.0e-91/putative WRKY transcription factor 50 [Triticum urartu]
TraesCS1A02G121700	1.83	2.01	1.82	1.1	1.44	1.71	1.8	1.77	1.62	3.62	2.25	2.25	2.14	1.6	1.35	1.43	1.45	1.7	-	GO:0005622//intracellular	GO:0004674//protein serine/threonine kinase activity;GO:0005524//ATP binding	GO:0006468//protein phosphorylation;GO:0018105//peptidyl-serine phosphorylation;GO:0035556//intracellular signal transduction	gi|514745431|ref|XP_004960878.1|/1.1e-257/PREDICTED: serine/threonine-protein kinase 38-like [Setaria italica]//gi|514745431|ref|XP_004960878.1|/4.3e-179/PREDICTED: serine/threonine-protein kinase 38-like [Setaria italica]//gi|992158131|gb|KXG21484.1|/1.3e-256/hypothetical protein SORBI_009G069000 [Sorghum bicolor]//gi|992158131|gb|KXG21484.1|/1.6e-259/hypothetical protein SORBI_009G069000 [Sorgh…
TraesCS1A02G121800	0	0.08	0.7	2.4	0.44	0.38	3.8	4.54	4.18	0.51	0	0.49	0.24	0.88	0.4	3.69	4.06	3.86	-	-	-	-	-
TraesCS1A02G122000	5.08	6.52	6.9	5.47	2.79	4.77	4.66	3.98	5.25	7.77	7.16	8.61	6.3	5.14	3.8	7.3	2.79	5.44	-	GO:0009507//chloroplast	-	-	gi|721639883|ref|XP_003568789.2|/2.0e-92/PREDICTED: uncharacterized protein YwkD [Brachypodium distachyon]
TraesCS1A02G122100	2.29	2.16	2.21	1.12	1.12	1.17	0.74	0.54	0.74	5.12	4.42	4.45	3.28	1.86	2.07	1.26	0.93	1.2	-	GO:0005739//mitochondrion;GO:0016021//integral component of membrane	-	-	gi|721639880|ref|XP_010231634.1|/0.0e+00/PREDICTED: uncharacterized protein LOC100822738 [Brachypodium distachyon]
TraesCS1A02G122200	58.08	65.69	66.88	70.98	66.44	69.22	62.08	60.4	59.66	22	40.46	31.63	54.64	62.89	72.89	62.46	73.46	63.04	-	GO:0009707//chloroplast outer membrane;GO:0016021//integral component of membrane	-	GO:0009658//chloroplast organization	gi|475589639|gb|EMT21225.1|/4.0e-262/hypothetical protein F775_15983 [Aegilops tauschii]
TraesCS1A02G122300	0	0	0	0	0	0.25	0	0	0	0.51	0.26	0.71	0	0	0.12	0	0	0	ko04075//Plant hormone signal transduction	GO:0005634//nucleus;GO:0005737//cytoplasm	GO:0009927//histidine phosphotransfer kinase activity;GO:0043424//protein histidine kinase binding	GO:0000160//phosphorelay signal transduction system;GO:0009736//cytokinin-activated signaling pathway;GO:0016310//phosphorylation	gi|473891316|gb|EMS48717.1|/1.8e-57/Histidine-containing phosphotransfer protein 4 [Triticum urartu]//gi|473891316|gb|EMS48717.1|/1.9e-80/Histidine-containing phosphotransfer protein 4 [Triticum urartu]
TraesCS1A02G122500	162.09	229.62	197.01	270.33	124.03	166.11	131.25	136.58	148.13	127.76	120.01	141.88	197.3	177.84	173.71	104.17	133.11	108.25	ko01100//Metabolic pathways;ko01200//Carbon metabolism;ko00710//Carbon fixation in photosynthetic organisms;ko00620//Pyruvate metabolism	-	GO:0004471//malate dehydrogenase (decarboxylating) (NAD+) activity;GO:0046872//metal ion binding;GO:0051287//NAD binding	GO:0006108//malate metabolic process;GO:0055114//oxidation-reduction process	gi|474238841|gb|EMS59690.1|/0.0e+00/NADP-dependent malic enzyme, chloroplastic [Triticum urartu]
TraesCS1A02G122600	0.07	0	0	0	0	0	0	0	0	0	0	0	0	0	0.08	0.08	0	0	ko01100//Metabolic pathways;ko04075//Plant hormone signal transduction;ko00510//N-Glycan biosynthesis	GO:0005634//nucleus	-	GO:0006355//regulation of transcription, DNA-templated;GO:0009734//auxin-activated signaling pathway	gi|326517390|dbj|BAK00062.1|/1.6e-91/predicted protein [Hordeum vulgare subsp. vulgare]//gi|326517390|dbj|BAK00062.1|/2.3e-95/predicted protein [Hordeum vulgare subsp. vulgare]
TraesCS1A02G122700	24.03	29.86	27.29	28.52	24.31	26.04	32.4	33.22	33.79	36.35	29.85	32.25	28.21	32.11	22.46	31.87	26.96	32.92	ko03050//Proteasome	GO:0005634//nucleus;GO:0005737//cytoplasm;GO:0005839//proteasome core complex	GO:0004298//threonine-type endopeptidase activity	GO:0051603//proteolysis involved in cellular protein catabolic process	gi|475568809|gb|EMT15587.1|/1.1e-138/Proteasome subunit beta type-7-B [Aegilops tauschii]//gi|475568809|gb|EMT15587.1|/3.0e-153/Proteasome subunit beta type-7-B [Aegilops tauschii]
TraesCS1A02G122800	0	0	0.12	0	0	0	0.18	0.16	0.28	0.12	0.12	0	0.17	0	0.06	0	0.06	0.12	ko01100//Metabolic pathways;ko01110//Biosynthesis of secondary metabolites;ko00500//Starch and sucrose metabolism;ko01200//Carbon metabolism;ko00010//Glycolysis / Gluconeogenesis;ko00520//Amino sugar and nucleotide sugar metabolism;ko00052//Galactose metabolism;ko00051//Fructose and mannose metabolism	GO:0005829//cytosol	GO:0004340//glucokinase activity;GO:0005524//ATP binding;GO:0005536//glucose binding;GO:0008865//fructokinase activity;GO:0019158//mannokinase activity	GO:0001678//cellular glucose homeostasis;GO:0006096//glycolytic process;GO:0046835//carbohydrate phosphorylation;GO:0051156//glucose 6-phosphate metabolic process	gi|475568808|gb|EMT15586.1|/2.4e-227/Hexokinase-7 [Aegilops tauschii]
TraesCS1A02G122900	0.09	0.08	0.34	0	0	0	0	0	0	0.34	0.31	0.61	0.13	0	0.05	0	0	0	ko01100//Metabolic pathways;ko01110//Biosynthesis of secondary metabolites;ko01200//Carbon metabolism;ko01230//Biosynthesis of amino acids;ko00710//Carbon fixation in photosynthetic organisms;ko00030//Pentose phosphate pathway	-	-	-	gi|960464808|ref|XP_014753814.1|/1.2e-114/PREDICTED: protein IQ-DOMAIN 14-like [Brachypodium distachyon]//gi|960464808|ref|XP_014753814.1|/8.5e-113/PREDICTED: protein IQ-DOMAIN 14-like [Brachypodium distachyon]
TraesCS1A02G123000	12.22	11.4	10.13	7.14	8.36	9.25	4.74	4.89	5.1	32.64	15.9	25.09	17.74	10.9	9.28	5.43	5.59	4.97	ko04141//Protein processing in endoplasmic reticulum	GO:0005789//endoplasmic reticulum membrane;GO:0016021//integral component of membrane	-	-	gi|326514518|dbj|BAJ96246.1|/1.6e-126/predicted protein [Hordeum vulgare subsp. vulgare]
TraesCS1A02G123100	150.12	142.95	147.79	100.23	104.52	118.19	56.98	48.47	58.02	126.59	136.56	128.32	146.48	124.1	146.16	72.83	54.12	59.77	-	-	-	-	gi|475574921|gb|EMT17111.1|/2.1e-31/hypothetical protein F775_32912 [Aegilops tauschii]
TraesCS1A02G123200	0	0	0	0	0	0	0	0	0	0.06	0.06	0.06	0	0	0	0	0	0	ko04626//Plant-pathogen interaction	-	-	-	gi|326499858|dbj|BAJ90764.1|/3.8e-78/predicted protein [Hordeum vulgare subsp. vulgare]
TraesCS1A02G123300	0	0	0	0	0	0	0	0	0	0.29	0	0.1	0	0	0.1	0	0	0	ko03420//Nucleotide excision repair;ko03430//Mismatch repair;ko03030//DNA replication;ko03440//Homologous recombination	-	-	-	gi|473951415|gb|EMS50743.1|/3.9e-175/hypothetical protein TRIUR3_10300 [Triticum urartu]
TraesCS1A02G123600	1.99	1.95	1.6	0.4	0.79	1.07	0.53	0.59	0.44	4.95	3.72	4.59	3.09	1.35	1.41	0.81	1.04	0.68	-	GO:0000408//EKC/KEOPS complex;GO:0005829//cytosol	-	GO:0002949//tRNA threonylcarbamoyladenosine modification	gi|326505188|dbj|BAK02981.1|/3.0e-212/predicted protein [Hordeum vulgare subsp. vulgare]
TraesCS1A02G123900	3.05	2.85	3.06	3.23	2.53	3.28	3.43	3.63	3.64	3.86	3.5	3.85	4.03	4.27	3	3.77	3.14	4.15	-	GO:0005634//nucleus;GO:0005634//nucleus;GO:0005737//cytoplasm;GO:0005737//cytoplasm	GO:0004674//protein serine/threonine kinase activity;GO:0004674//protein serine/threonine kinase activity;GO:0005524//ATP binding;GO:0005524//ATP binding	GO:0006897//endocytosis;GO:0006897//endocytosis;GO:0008360//regulation of cell shape;GO:0008360//regulation of cell shape;GO:0016055//Wnt signaling pathway;GO:0016055//Wnt signaling pathway;GO:0018105//peptidyl-serine phosphorylation;GO:0018105//peptidyl-serine phosphorylation	gi|326498595|dbj|BAK02283.1|/2.1e-300/predicted protein [Hordeum vulgare subsp. vulgare]//gi|326498595|dbj|BAK02283.1|/3.0e-291/predicted protein [Hordeum vulgare subsp. vulgare]//gi|326498595|dbj|BAK02283.1|/8.9e-299/predicted protein [Hordeum vulgare subsp. vulgare]//gi|357134313|ref|XP_003568762.1|/1.1e-224/PREDICTED: uncharacterized protein LOC100825718 [Brachypodium distachyon]//gi|357134313…
TraesCS1A02G124000	1.18	0.98	1.47	0.24	1.94	0.24	0.74	0.95	1.17	1.48	1.44	3.2	1.7	1.25	0.53	1.3	0.95	1.45	-	-	-	-	-
TraesCS1A02G124100	0.55	0.19	0.19	0.18	0.93	0.36	3.81	3.33	4.06	0.19	0	0	0.18	0.66	0.41	3.11	2.48	3.25	-	GO:0009536//plastid;GO:0016021//integral component of membrane	-	-	gi|326490167|dbj|BAJ94157.1|/7.0e-93/predicted protein [Hordeum vulgare subsp. vulgare]
TraesCS1A02G124200	1.3	1.84	1.12	1.48	1.22	1.83	2.1	1.57	1.73	1.96	1.84	1.84	1.23	1.59	0.81	0.57	0.39	0.76	ko01100//Metabolic pathways;ko01110//Biosynthesis of secondary metabolites;ko00940//Phenylpropanoid biosynthesis	GO:0005576//extracellular region	GO:0004601//peroxidase activity;GO:0020037//heme binding;GO:0046872//metal ion binding	GO:0006979//response to oxidative stress;GO:0042744//hydrogen peroxide catabolic process;GO:0055114//oxidation-reduction process;GO:0098869//cellular oxidant detoxification	gi|474001711|gb|EMS52241.1|/1.8e-192/Peroxidase 12 [Triticum urartu]//gi|474001711|gb|EMS52241.1|/2.6e-194/Peroxidase 12 [Triticum urartu]
TraesCS1A02G124300	0.73	0.61	0.8	0.29	0.81	0.27	1.09	0.38	0.67	2.39	1.81	1.81	1.09	0.77	0.71	0.85	0.76	1.17	ko01100//Metabolic pathways;ko00500//Starch and sucrose metabolism;ko00040//Pentose and glucuronate interconversions	GO:0005576//extracellular region	GO:0004650//polygalacturonase activity	GO:0005975//carbohydrate metabolic process;GO:0071555//cell wall organization	gi|474007771|gb|EMS52449.1|/1.5e-249/Polygalacturonase [Triticum urartu]//gi|474007771|gb|EMS52449.1|/2.0e-183/Polygalacturonase [Triticum urartu]//gi|474007771|gb|EMS52449.1|/2.3e-181/Polygalacturonase [Triticum urartu]//gi|474007771|gb|EMS52449.1|/2.4e-242/Polygalacturonase [Triticum urartu]
TraesCS1A02G124400	1.65	1.04	1.51	1.3	1	1.83	0.83	0.8	1.1	3.94	1.76	2.53	1.63	1.24	1.69	0.78	1.31	0.83	-	GO:0009507//chloroplast;GO:0009536//plastid	GO:0015035//protein disulfide oxidoreductase activity;GO:0016671//oxidoreductase activity, acting on a sulfur group of donors, disulfide as acceptor	GO:0000103//sulfate assimilation;GO:0006457//protein folding;GO:0006662//glycerol ether metabolic process;GO:0034599//cellular response to oxidative stress;GO:0045454//cell redox homeostasis;GO:0055114//oxidation-reduction process	gi|326509031|dbj|BAJ86908.1|/1.5e-72/predicted protein [Hordeum vulgare subsp. vulgare]//gi|326509031|dbj|BAJ86908.1|/7.2e-115/predicted protein [Hordeum vulgare subsp. vulgare]
TraesCS1A02G124500	0	0.47	0	0.25	0.25	0	0	0	0	0	0	0.2	0.13	0	0	0	0	0.21	ko04120//Ubiquitin mediated proteolysis	-	-	-	gi|514744289|ref|XP_004960596.1|/2.4e-87/PREDICTED: uncharacterized protein LOC101766326 [Setaria italica]
TraesCS1A02G124600	61.82	61.49	73.23	41.27	30.62	34.33	26.05	25.51	27.62	106.89	115.21	102.62	93.5	51.91	57.16	23.93	20.91	24.18	-	GO:0016021//integral component of membrane	-	GO:0055085//transmembrane transport	gi|474177139|gb|EMS57791.1|/6.6e-170/hypothetical protein TRIUR3_24084 [Triticum urartu]
TraesCS1A02G124700	0	0.05	0	0	0	0.05	0	0	0	0.05	0	0.1	0	0	0	0	0	0	-	GO:0005886//plasma membrane;GO:0016021//integral component of membrane	GO:0004674//protein serine/threonine kinase activity;GO:0005524//ATP binding	GO:0006468//protein phosphorylation	gi|326501872|dbj|BAK06428.1|/1.2e-203/predicted protein [Hordeum vulgare subsp. vulgare]
TraesCS1A02G124800	0	0	0	0	0	0.06	0.29	0.12	0.05	0	0	0	0	0	0	0.13	0.11	0	-	-	-	-	gi|474391131|gb|EMS65360.1|/1.1e-20/hypothetical protein TRIUR3_09812 [Triticum urartu]
TraesCS1A02G125000	3.49	5.58	4.98	4.39	4.32	4.58	4.77	4.68	4.01	5.37	4.24	4.63	4.23	4.2	3.34	3.55	2.6	3.68	ko04075//Plant hormone signal transduction	-	GO:0004674//protein serine/threonine kinase activity;GO:0005524//ATP binding	GO:0006468//protein phosphorylation	gi|480578267|gb|AGJ93556.1|/1.5e-238/SHAGGY-like kinase [Triticum aestivum]
TraesCS1A02G125100	33.91	34.42	36.87	16.37	8.47	13.33	7.85	7.21	8.49	75.44	70.44	74.16	58.11	22.6	23.69	6.64	10.59	7.83	ko03010//Ribosome	GO:0022625//cytosolic large ribosomal subunit	GO:0003735//structural constituent of ribosome	GO:0000027//ribosomal large subunit assembly;GO:0006412//translation	gi|474292820|gb|EMS61347.1|/1.5e-97/60S ribosomal protein L11 [Triticum urartu]
TraesCS1A02G125200	259.25	235.05	265.93	557.07	781.58	622.72	847.25	871.34	854.17	6.47	67.62	54.97	88.01	368.49	343.95	619.47	741.54	682.9	-	-	-	-	gi|473923469|gb|EMS49778.1|/4.9e-135/hypothetical protein TRIUR3_21218 [Triticum urartu]
TraesCS1A02G125300	8.87	8.57	7.77	7.63	5.9	6.83	5.36	5.71	5.6	6.87	7.37	6.82	6.65	6.34	6.7	5.66	7.01	6.16	ko01100//Metabolic pathways;ko00561//Glycerolipid metabolism	GO:0005789//endoplasmic reticulum membrane;GO:0009941//chloroplast envelope;GO:0016021//integral component of membrane	GO:0004144//diacylglycerol O-acyltransferase activity	GO:0019432//triglyceride biosynthetic process	gi|326516388|dbj|BAJ92349.1|/2.6e-243/predicted protein [Hordeum vulgare subsp. vulgare]
TraesCS1A02G125400	0.07	0.23	0.18	0.13	0.11	0.18	0.07	0.07	0.22	0.33	0.23	0.63	0.21	0.53	0.08	0.16	0.04	0.24	ko03010//Ribosome	-	GO:0005385//zinc ion transmembrane transporter activity	GO:0006829//zinc II ion transport	gi|473999512|gb|EMS52169.1|/2.9e-298/hypothetical protein TRIUR3_31101 [Triticum urartu]//gi|475577807|gb|EMT17933.1|/2.5e-199/hypothetical protein F775_09194 [Aegilops tauschii]
TraesCS1A02G125500	0.57	0.78	0.54	0.98	1.1	2.21	1.06	1.3	1.34	0.43	0.59	0.37	0.91	1.67	1.01	1.08	1.5	1.36	-	GO:0005886//plasma membrane;GO:0016021//integral component of membrane	GO:0005385//zinc ion transmembrane transporter activity	GO:0071577//zinc II ion transmembrane transport	gi|95114388|gb|ABF55692.1|/4.1e-156/putative zinc transporter [Triticum aestivum]
TraesCS1A02G125600	0.55	0.72	0.54	0.41	0	0.47	0.42	0.2	0.15	0.52	0.08	0.58	0.63	0.54	0.11	0	0.4	0.45	ko01100//Metabolic pathways	GO:0000139//Golgi membrane;GO:0016021//integral component of membrane	GO:0008378//galactosyltransferase activity	GO:0006486//protein glycosylation	gi|357134319|ref|XP_003568765.1|/1.1e-193/PREDICTED: probable beta-1,3-galactosyltransferase 12 [Brachypodium distachyon]
TraesCS1A02G125700	0.06	0.45	0.59	1.21	0.42	0.59	2.66	2.2	3.42	0.66	0.27	0.53	0.23	0.2	0.35	2.17	3.26	3.94	ko03018//RNA degradation	GO:0016021//integral component of membrane	-	-	gi|326531050|dbj|BAK04876.1|/2.8e-82/predicted protein, partial [Hordeum vulgare subsp. vulgare]
TraesCS1A02G125800	34.42	45.92	42.3	37.92	36.75	47.56	29.07	25.62	27.65	11.68	22.09	21.03	18.68	38.34	31.09	27.54	25.83	30.48	-	GO:0005634//nucleus;GO:0005634//nucleus	GO:0003677//DNA binding;GO:0003677//DNA binding;GO:0003700//transcription factor activity, sequence-specific DNA binding;GO:0003700//transcription factor activity, sequence-specific DNA binding;GO:0046983//protein dimerization activity;GO:0046983//protein dimerization activity	GO:0006355//regulation of transcription, DNA-templated;GO:0006355//regulation of transcription, DNA-templated	gi|161158766|emb|CAM59041.1|/2.6e-141/MIKC-type MADS-box transcription factor WM2 [Triticum aestivum]//gi|721630816|ref|XP_010230317.1|/1.2e-89/PREDICTED: MADS-box transcription factor 58-like isoform X1 [Brachypodium distachyon]
TraesCS1A02G125900	1.92	2.19	2.78	1.62	1.55	2.86	3.64	3.2	2.2	1.34	1.35	1.92	1.31	4.05	1.45	2.85	2.72	2.53	-	-	-	-	gi|473912900|gb|EMS49639.1|/1.6e-91/hypothetical protein TRIUR3_28220 [Triticum urartu]
TraesCS1A02G126000	2.43	1.59	2.25	1.08	1.47	1.15	0.42	0.65	0.8	4.2	3.28	4.33	3.33	1.37	1.01	0.55	0.58	0.59	-	GO:0031417//NatC complex	GO:0004596//peptide alpha-N-acetyltransferase activity	GO:0006474//N-terminal protein amino acid acetylation	gi|474268723|gb|EMS60817.1|/2.1e-108/N-alpha-acetyltransferase 30, NatC catalytic subunit [Triticum urartu]
TraesCS1A02G126100	26.93	22.37	43.55	14.31	13.27	16.98	10.42	10.5	10.84	139.41	89.73	112.45	63.26	22.81	18.71	10.23	7.11	9.02	-	-	GO:0016788//hydrolase activity, acting on ester bonds	-	gi|326487606|dbj|BAK05475.1|/3.1e-214/predicted protein [Hordeum vulgare subsp. vulgare]
TraesCS1A02G126200	7.54	5.24	6.8	0.62	0	0.36	0	0.24	0	17.51	15.85	15.01	14.1	2.68	6.15	0	0.37	0	-	GO:0016021//integral component of membrane	GO:0008270//zinc ion binding;GO:0016874//ligase activity;GO:0061630//ubiquitin protein ligase activity	GO:0016567//protein ubiquitination;GO:0043161//proteasome-mediated ubiquitin-dependent protein catabolic process	gi|474451402|gb|EMS68895.1|/5.0e-88/E3 ubiquitin-protein ligase ATL9 [Triticum urartu]
TraesCS1A02G126300	6.58	10.74	8.18	8.09	6.42	8.04	6.03	5.83	6.01	9.15	6.34	7.38	8.97	6.38	6.49	4.46	4.57	4.27	ko01100//Metabolic pathways;ko04141//Protein processing in endoplasmic reticulum;ko00510//N-Glycan biosynthesis	GO:0005768//endosome;GO:0005783//endoplasmic reticulum;GO:0005802//trans-Golgi network;GO:0016021//integral component of membrane	GO:0004571//mannosyl-oligosaccharide 1,2-alpha-mannosidase activity;GO:0005509//calcium ion binding	GO:0006491//N-glycan processing;GO:0006888//ER to Golgi vesicle-mediated transport;GO:0030433//ubiquitin-dependent ERAD pathway;GO:0043090//amino acid import;GO:0048364//root development;GO:0097466//ubiquitin-dependent glycoprotein ERAD pathway	gi|474151189|gb|EMS56982.1|/0.0e+00/Mannosyl-oligosaccharide 1,2-alpha-mannosidase MNS3 [Triticum urartu]
TraesCS1A02G126400	0.93	1.13	0.95	0.41	0.31	0.66	0.62	0.85	0.54	0.42	0.59	0.59	0.56	0.58	0.46	0.68	0.77	1.04	ko00904//Diterpenoid biosynthesis	-	GO:0005506//iron ion binding;GO:0052634//C-19 gibberellin 2-beta-dioxygenase activity	GO:0009416//response to light stimulus;GO:0045487//gibberellin catabolic process;GO:0055114//oxidation-reduction process	gi|1001621755|emb|CFV04391.1|/3.5e-191/GA2ox-A10 [Triticum aestivum]
TraesCS1A02G126600	0	0	0.13	0	0.25	0	0	0	0.12	0.38	0.38	0	0	0.26	0	0	0	0.38	-	-	-	-	gi|474431960|gb|EMS68028.1|/9.9e-121/hypothetical protein TRIUR3_30625 [Triticum urartu]
TraesCS1A02G126800	6.11	9.5	6.32	11.4	9.1	13.36	24.15	19.14	18.51	8.01	3.82	5.27	5.08	12.04	5.3	18.73	17.27	16.04	ko04075//Plant hormone signal transduction	GO:0005634//nucleus;GO:0005737//cytoplasm	GO:0004864//protein phosphatase inhibitor activity;GO:0010427//abscisic acid binding	GO:0009738//abscisic acid-activated signaling pathway;GO:0043086//negative regulation of catalytic activity;GO:0080163//regulation of protein serine/threonine phosphatase activity	gi|474016509|gb|EMS52737.1|/4.3e-104/hypothetical protein TRIUR3_23584 [Triticum urartu]
TraesCS1A02G126900	2.4	2.67	2.43	5.61	5.58	5.64	7.45	7	7.22	1.37	1	1.52	1.29	3.27	1.94	6.95	3.31	3.21	ko02010//ABC transporters	GO:0005886//plasma membrane;GO:0016021//integral component of membrane	GO:0005524//ATP binding;GO:0042626//ATPase activity, coupled to transmembrane movement of substances	GO:0055085//transmembrane transport	gi|159459912|gb|ABW96353.1|/0.0e+00/CER5-like protein [Triticum aestivum]
TraesCS1A02G127000	14.15	18.97	19.06	17.83	11.66	17.06	18.57	17.83	17.75	28.66	23.68	23.85	23.57	16.41	15.65	14.86	15.24	15.55	-	-	-	-	gi|357134245|ref|XP_003568728.1|/4.8e-106/PREDICTED: coiled-coil domain-containing protein 25 [Brachypodium distachyon]
TraesCS1A02G127400	1.49	0.85	0.93	0.63	0.57	0.69	0.43	0.21	0.34	2.59	1.31	1.83	2.1	1.01	0.7	0.54	0.21	0.57	-	GO:0009507//chloroplast;GO:0016021//integral component of membrane	GO:0004252//serine-type endopeptidase activity	GO:0016485//protein processing;GO:0080140	gi|326521496|dbj|BAK00324.1|/3.8e-140/predicted protein [Hordeum vulgare subsp. vulgare]
TraesCS1A02G127500	8.46	7.82	10.61	14.86	25.56	20.27	13.48	13.86	12.98	0.53	1.53	1.62	2.14	14.71	12.17	14.38	16.53	18.02	-	GO:0016021//integral component of membrane	-	GO:0055085//transmembrane transport	gi|474163357|gb|EMS57353.1|/0.0e+00/S-type anion channel SLAH3 [Triticum urartu]
TraesCS1A02G127600	0.04	0.08	0.04	0	0	0	0	0.04	0.07	0.12	0	0.04	0.04	0	0	0	0	0.03	-	GO:0005634//nucleus	GO:0003677//DNA binding;GO:0004003//ATP-dependent DNA helicase activity;GO:0005524//ATP binding;GO:0016818//hydrolase activity, acting on acid anhydrides, in phosphorus-containing anhydrides;GO:0097159//organic cyclic compound binding;GO:1901363//heterocyclic compound binding	GO:0006139//nucleobase-containing compound metabolic process;GO:0032508//DNA duplex unwinding	gi|473944816|gb|EMS50475.1|/0.0e+00/putative ATP-dependent RNA helicase DDX11 [Triticum urartu]//gi|473944816|gb|EMS50475.1|/1.3e-250/putative ATP-dependent RNA helicase DDX11 [Triticum urartu]
TraesCS1A02G127700	0	0	0	0	0	0.2	0	0	0	0.42	0	0.21	0.41	0	0	0	0	0	-	-	-	-	gi|474243757|gb|EMS59894.1|/1.2e-16/hypothetical protein TRIUR3_16939 [Triticum urartu]
TraesCS1A02G127900	6.73	7.39	7.59	6.63	3.91	4.93	7.28	8.08	7.42	13.87	6.55	10.04	11.19	7.09	4.13	5.75	5.77	5.63	-	GO:0016021//integral component of membrane	GO:0004674//protein serine/threonine kinase activity;GO:0005524//ATP binding	GO:0006468//protein phosphorylation	gi|474340800|gb|EMS62683.1|/3.1e-225/Proline-rich receptor-like protein kinase PERK1 [Triticum urartu]
TraesCS1A02G128000	0	0	0.26	0.13	0	0	0	0	0.12	0	0	0	0	0	0	0	0.13	0	-	-	-	-	gi|473886306|gb|EMS48131.1|/5.7e-129/hypothetical protein TRIUR3_26040 [Triticum urartu]
TraesCS1A02G128100	4.94	5.2	6.59	4.76	4.01	4.19	3.71	3.78	4.05	7.08	6.68	5.84	8.13	4.65	3.93	2.68	3.48	4.63	ko03040//Spliceosome	-	-	-	gi|326506084|dbj|BAJ91281.1|/2.2e-100/predicted protein [Hordeum vulgare subsp. vulgare]
TraesCS1A02G128300	4.94	4.5	5.03	3.73	3.9	3.87	4.3	4.01	5.12	8.38	6.39	5.69	5.15	4.25	3.18	4.54	4.27	4.48	-	GO:0016021//integral component of membrane	-	-	gi|326505802|dbj|BAJ91140.1|/4.7e-177/predicted protein [Hordeum vulgare subsp. vulgare]
TraesCS1A02G128600	10.42	8.03	10.24	3.78	3.6	4.36	2.74	2.93	2.35	21.94	16.91	22.4	12.83	5.99	6.2	6.12	4.86	5.2	ko03040//Spliceosome	GO:0000243//commitment complex;GO:0005685//U1 snRNP;GO:0019013//viral nucleocapsid;GO:0071004//U2-type prespliceosome;GO:0071011//precatalytic spliceosome	GO:0000166//nucleotide binding;GO:0003729//mRNA binding;GO:0030619//U1 snRNA binding	GO:0000398//mRNA splicing, via spliceosome	gi|326504184|dbj|BAJ90924.1|/2.5e-163/predicted protein [Hordeum vulgare subsp. vulgare]
TraesCS1A02G128700	0	0	0	0	0	0	0	0	0.33	0	0	0.34	0	0	0	0	0	0	-	-	-	-	gi|474116735|gb|EMS55878.1|/7.3e-37/hypothetical protein TRIUR3_33704 [Triticum urartu]
TraesCS1A02G128900	7.65	15.03	10.13	11.08	12.65	14.84	16.83	16.98	17.3	9.66	7.78	8.86	9.42	13.68	12.87	11.51	8.25	13.15	-	GO:0005634//nucleus	GO:0001046//core promoter sequence-specific DNA binding;GO:0001228//transcriptional activator activity, RNA polymerase II transcription regulatory region sequence-specific binding;GO:0046983//protein dimerization activity	GO:0045944//positive regulation of transcription from RNA polymerase II promoter	gi|326499069|dbj|BAK06025.1|/1.2e-181/predicted protein [Hordeum vulgare subsp. vulgare]//gi|326499069|dbj|BAK06025.1|/2.1e-192/predicted protein [Hordeum vulgare subsp. vulgare]//gi|326499069|dbj|BAK06025.1|/3.0e-194/predicted protein [Hordeum vulgare subsp. vulgare]
TraesCS1A02G129000	935.41	836.64	773.83	609.6	477.09	558.07	182.15	171.16	199.42	307.27	606.05	451.37	671.01	601.28	820.36	264.7	313.02	234.53	-	GO:0071944//cell periphery	GO:0030599//pectinesterase activity;GO:0046910//pectinesterase inhibitor activity	GO:0043086//negative regulation of catalytic activity	gi|474036665|gb|EMS53155.1|/1.3e-96/hypothetical protein TRIUR3_31061 [Triticum urartu]
TraesCS1A02G129100	13.55	15.86	16.94	8.59	4.23	7.98	3.36	2.85	3.89	40.3	22.54	29.2	21.29	12.14	10.17	3.02	5.04	3.59	ko03010//Ribosome	GO:0022627//cytosolic small ribosomal subunit;GO:0030686//90S preribosome;GO:0032040//small-subunit processome	GO:0003735//structural constituent of ribosome	GO:0006364//rRNA processing;GO:0006412//translation;GO:0042274//ribosomal small subunit biogenesis	gi|475515675|gb|EMT05891.1|/3.2e-101/40S ribosomal protein S7 [Aegilops tauschii]
TraesCS1A02G129200	7.35	8.02	7.71	7.03	6.48	6.73	4.63	6.16	5.36	11.4	9.83	10.32	10.01	7.54	7.18	4.49	4.96	4.46	-	GO:0016021//integral component of membrane	GO:0008270//zinc ion binding	GO:0009737//response to abscisic acid	gi|326517410|dbj|BAK00072.1|/2.0e-205/predicted protein [Hordeum vulgare subsp. vulgare]//gi|474268613|gb|EMS60806.1|/6.8e-147/Zinc finger protein-like 1-like protein [Triticum urartu]//gi|474268613|gb|EMS60806.1|/7.3e-111/Zinc finger protein-like 1-like protein [Triticum urartu]
TraesCS1A02G129300	1.2	0.71	0.91	0.56	0.32	0.25	0.52	0.53	0.49	1.6	1.37	1.5	1.56	0.53	0.38	0.39	0.77	0.38	-	-	GO:0003677//DNA binding	-	gi|359950740|gb|AEV91160.1|/0.0e+00/R1R2R3-MYB protein [Triticum aestivum]
TraesCS1A02G129400	3.07	3.15	3.01	5.86	6	3.27	5.66	6.84	5.83	3.99	3.18	3.43	3.21	4.22	4.55	5.39	7.24	6.19	ko03030//DNA replication	GO:0005634//nucleus;GO:0042555//MCM complex	GO:0003677//DNA binding;GO:0003678//DNA helicase activity;GO:0005524//ATP binding;GO:0046872//metal ion binding	GO:0006270//DNA replication initiation;GO:0007049//cell cycle;GO:0032508//DNA duplex unwinding	gi|1002267464|ref|XP_015638050.1|/0.0e+00/PREDICTED: DNA replication licensing factor MCM6 [Oryza sativa Japonica Group]
TraesCS1A02G129500	4.3	6.76	5.49	5.62	4.1	4.02	4.49	5.08	5.11	8.82	5.1	7	7.66	4.78	4.92	4.03	4.8	3.98	ko04120//Ubiquitin mediated proteolysis	GO:0016021//integral component of membrane	-	-	gi|474415442|gb|EMS67151.1|/7.0e-270/putative ubiquitin-conjugating enzyme E2 26 [Triticum urartu]//gi|474415442|gb|EMS67151.1|/8.4e-249/putative ubiquitin-conjugating enzyme E2 26 [Triticum urartu]
TraesCS1A02G129700	0	0	0.05	0	0	0	0	0	0	0.09	0.05	0	0.09	0.05	0.05	0	0.04	0.04	-	GO:0005739//mitochondrion;GO:0009536//plastid	GO:0004672//protein kinase activity;GO:0005524//ATP binding	GO:0006468//protein phosphorylation	gi|474372279|gb|EMS63926.1|/4.6e-248/hypothetical protein TRIUR3_23331 [Triticum urartu]
TraesCS1A02G129800	2.32	1.29	1.57	0.85	0.61	0.76	0.78	1.17	0.66	3.95	1.95	4.45	2.73	0.97	0.57	0.93	0.85	1.04	ko04141//Protein processing in endoplasmic reticulum;ko04120//Ubiquitin mediated proteolysis	-	-	GO:0006511//ubiquitin-dependent protein catabolic process	gi|326520419|dbj|BAK07468.1|/1.3e-101/predicted protein, partial [Hordeum vulgare subsp. vulgare]
TraesCS1A02G129900	0	0	0	0	0	0	0	0	0.23	0	0	0.24	0.24	0	0	0	0	0	-	-	-	-	gi|474043169|gb|EMS53350.1|/6.2e-41/hypothetical protein TRIUR3_35121 [Triticum urartu]
TraesCS1A02G130100	0.25	0.12	0.51	0.12	0	0	0	0	0	0.25	0	0.25	0.61	0	0	0	0	0	ko01100//Metabolic pathways;ko00230//Purine metabolism;ko00240//Pyrimidine metabolism;ko03020//RNA polymerase	GO:0009507//chloroplast	GO:0003677//DNA binding;GO:0003899//DNA-directed 5'-3' RNA polymerase activity;GO:0046983//protein dimerization activity	GO:0006351//transcription, DNA-templated	gi|7388088|sp|P92225.1|RPOA_CRIDE/1.5e-121/RecName: Full=DNA-directed RNA polymerase subunit alpha; Short=PEP; AltName: Full=Plastid-encoded RNA polymerase subunit alpha; Short=RNA polymerase subunit alpha
TraesCS1A02G130600	2.8	2.51	2.22	2.64	2.46	2.44	3.11	3.28	3.23	2.63	2.69	2.53	3.28	2.82	2.57	2.2	2.63	2.18	-	GO:0044444//cytoplasmic part	-	GO:0009790//embryo development	gi|475579545|gb|EMT18361.1|/1.8e-50/hypothetical protein F775_07226 [Aegilops tauschii]//gi|475579545|gb|EMT18361.1|/1.9e-50/hypothetical protein F775_07226 [Aegilops tauschii]
TraesCS1A02G130700	0.32	0.27	0.23	0.25	0.22	0.28	0.26	0.28	0.24	0.64	0.41	0.41	0.47	0.32	0.26	0.21	0.47	0.27	ko01100//Metabolic pathways;ko00230//Purine metabolism;ko00240//Pyrimidine metabolism;ko03420//Nucleotide excision repair;ko03030//DNA replication;ko03410//Base excision repair	GO:0008622//epsilon DNA polymerase complex	GO:0000166//nucleotide binding;GO:0003677//DNA binding;GO:0003887//DNA-directed DNA polymerase activity;GO:0008270//zinc ion binding;GO:0008408//3'-5' exonuclease activity	GO:0006260//DNA replication;GO:0006281//DNA repair;GO:0071897//DNA biosynthetic process;GO:0090305//nucleic acid phosphodiester bond hydrolysis	gi|721663932|ref|XP_010235461.1|/0.0e+00/PREDICTED: DNA polymerase epsilon catalytic subunit A isoform X2 [Brachypodium distachyon]
TraesCS1A02G130800	6.38	6.61	5.21	4.55	5.06	5.41	5.12	5.66	4.95	6.89	6.85	6.55	5.67	4.16	4.85	5.02	5	4.75	-	GO:0005634//nucleus	GO:0000166//nucleotide binding;GO:0003723//RNA binding	GO:0006397//mRNA processing	gi|326504734|dbj|BAK06658.1|/2.6e-186/predicted protein [Hordeum vulgare subsp. vulgare]
TraesCS1A02G130900	2.06	1.91	2.51	1.23	1.11	1.92	1.16	1.15	1.33	2.24	2.9	2.46	2.58	1.67	1.5	1.37	1.29	1.21	-	GO:0009536//plastid	GO:0003677//DNA binding	-	gi|357146004|ref|XP_003573844.1|/2.2e-224/PREDICTED: uncharacterized protein LOC100822972 [Brachypodium distachyon]
TraesCS1A02G131000	3.88	4.64	4.26	2.9	3.19	3.92	3.57	3.69	3.62	6.88	5.44	5.21	5.18	3.92	3.68	3.62	3.59	4.1	-	GO:0000124//SAGA complex	GO:0003712//transcription cofactor activity	GO:1903506//regulation of nucleic acid-templated transcription	gi|475609215|gb|EMT27311.1|/0.0e+00/hypothetical protein F775_03609 [Aegilops tauschii]
TraesCS1A02G131100	0	0.29	0	0	0	0	0	0	0	0.59	0.57	0	0.29	0	0	0	0.28	0	-	-	-	-	gi|474267229|gb|EMS60743.1|/4.9e-66/hypothetical protein TRIUR3_33407 [Triticum urartu]
TraesCS1A02G131200	11.69	17.16	14.39	17.85	13.08	15.28	19.48	19.5	19.94	14.28	12.01	12.87	13.56	13.71	12.01	11.03	16.69	13.54	ko03022//Basal transcription factors	GO:0005672//transcription factor TFIIA complex	GO:0003713//transcription coactivator activity;GO:0003743//translation initiation factor activity	GO:0006367//transcription initiation from RNA polymerase II promoter;GO:0006413//translational initiation;GO:1903506//regulation of nucleic acid-templated transcription	gi|474042898|gb|EMS53336.1|/1.9e-212/Transcription initiation factor IIA subunit 1 [Triticum urartu]//gi|474042898|gb|EMS53336.1|/2.4e-212/Transcription initiation factor IIA subunit 1 [Triticum urartu]//gi|474042898|gb|EMS53336.1|/4.4e-214/Transcription initiation factor IIA subunit 1 [Triticum urartu]
TraesCS1A02G131300	5.85	8.29	7.32	8.5	8.89	9.22	9.58	9.82	10.18	6.38	5.69	7.26	4.86	7.47	5.26	8.23	6.91	8.79	-	-	GO:0004365//glyceraldehyde-3-phosphate dehydrogenase (NAD+) (phosphorylating) activity;GO:0004519//endonuclease activity;GO:0004527//exonuclease activity;GO:0005509//calcium ion binding	GO:0006096//glycolytic process;GO:0090305//nucleic acid phosphodiester bond hydrolysis	gi|326507202|dbj|BAJ95678.1|/2.7e-255/predicted protein [Hordeum vulgare subsp. vulgare]
TraesCS1A02G131500	4.06	7.81	6.65	3.85	3.17	5.52	2.35	2.71	2.53	8.33	4.95	8.18	5.62	7.03	4.4	2.5	2.4	2.04	ko04144//Endocytosis	GO:0005768//endosome	GO:0005525//GTP binding	GO:0007264//small GTPase mediated signal transduction	gi|326528455|dbj|BAJ93377.1|/3.8e-111/predicted protein [Hordeum vulgare subsp. vulgare]//gi|326528455|dbj|BAJ93377.1|/4.8e-114/predicted protein [Hordeum vulgare subsp. vulgare]
TraesCS1A02G131600	1.49	1.58	1.49	1.23	1.19	1.44	1.66	1.34	1.25	1.94	1.45	1.94	1.91	1.21	1.23	1.26	1.54	1.17	-	-	GO:0004674//protein serine/threonine kinase activity;GO:0005524//ATP binding	GO:0006468//protein phosphorylation	gi|78771847|gb|AAU89661.2|/0.0e+00/EDR1 [Triticum aestivum]
TraesCS1A02G131900	2.6	3.73	3.4	2.1	1.65	2.59	1.76	2.16	1.91	2.92	2.58	2.64	2.52	1.96	1.9	1.93	1.79	1.88	-	-	-	-	gi|474425445|gb|EMS67705.1|/4.4e-119/hypothetical protein TRIUR3_27713 [Triticum urartu]
TraesCS1A02G132000	0.09	0	0.18	0.09	0	0	0	0.09	0	0.09	0	0	0	0	0	0	0	0	-	-	-	-	gi|474103557|gb|EMS55354.1|/3.3e-86/hypothetical protein TRIUR3_28653 [Triticum urartu]
TraesCS1A02G132300	0.12	0	0	0.06	0.06	0.12	0	0	0	0.32	0.13	0.38	0.12	0.13	0.14	0	0	0.12	-	-	-	-	gi|475605130|gb|EMT25961.1|/1.9e-59/hypothetical protein F775_02354 [Aegilops tauschii]
TraesCS1A02G132400	2.78	1.5	2.35	1.82	1.17	1.46	3.18	3.23	3.66	7.95	3.35	5.6	1.82	2.39	1.64	3.39	4.26	5.13	-	GO:0000786//nucleosome;GO:0000790//nuclear chromatin	GO:0003677//DNA binding;GO:0046982//protein heterodimerization activity	GO:0006334//nucleosome assembly;GO:0006342//chromatin silencing	gi|326510545|dbj|BAJ87489.1|/3.3e-68/predicted protein [Hordeum vulgare subsp. vulgare]
TraesCS1A02G132600	6.88	8.63	6.92	5.92	6.29	6.96	7.78	6.91	7.73	8.87	8.48	8.1	8.24	7.21	5.91	7.38	5.65	6.01	-	GO:0016021//integral component of membrane	GO:0000287//magnesium ion binding;GO:0004012//phospholipid-translocating ATPase activity;GO:0005524//ATP binding	GO:0045332//phospholipid translocation	gi|357146212|ref|XP_003573913.1|/0.0e+00/PREDICTED: phospholipid-transporting ATPase 3 isoform X1 [Brachypodium distachyon]//gi|960478834|ref|XP_014756553.1|/0.0e+00/PREDICTED: phospholipid-transporting ATPase 3 isoform X2 [Brachypodium distachyon]
TraesCS1A02G132800	50.97	51.43	48.42	52.42	41.16	41.29	13.53	14.39	12.9	13.63	29.53	24.01	35.92	46.27	57.8	21.17	24.79	16.28	ko01100//Metabolic pathways;ko01110//Biosynthesis of secondary metabolites;ko04144//Endocytosis;ko00564//Glycerophospholipid metabolism;ko00565//Ether lipid metabolism	GO:0016021//integral component of membrane	-	GO:0055085//transmembrane transport	gi|357129523|ref|XP_003566411.1|/2.9e-282/PREDICTED: probable metal-nicotianamine transporter YSL3 [Brachypodium distachyon]
TraesCS1A02G132900	0.92	0.56	0.46	0.49	0.17	0.87	0.3	0.51	0.36	0	0	0	0	0	0	0	0	0	-	-	-	-	gi|944081508|gb|KQK16860.1|/9.6e-76/hypothetical protein BRADI_1g31109 [Brachypodium distachyon]
TraesCS1A02G133000	0.87	0.76	0.29	0.33	0.24	0.52	0.1	0.09	0.46	0.1	0.7	0.35	0.71	0.54	0.64	0.16	0.14	0.15	-	-	-	-	gi|473939760|gb|EMS50276.1|/1.7e-238/hypothetical protein TRIUR3_20267 [Triticum urartu]
TraesCS1A02G133100	3.96	3.96	4.64	3.09	1.65	2.76	2.45	1.8	2.32	7.16	6.56	7.73	6.81	3.33	3.35	2.46	7.44	4.83	ko04141//Protein processing in endoplasmic reticulum;ko03040//Spliceosome;ko04144//Endocytosis	GO:0009536//plastid	GO:0005524//ATP binding;GO:0051082//unfolded protein binding	GO:0006457//protein folding	gi|475565760|gb|EMT14862.1|/0.0e+00/Stromal 70 kDa heat shock-related protein, chloroplastic [Aegilops tauschii]
TraesCS1A02G133200	28.64	32.83	29.22	49.13	36.41	33.6	39.19	41.88	38.72	9	17.88	15.37	21.11	33.6	33.6	33.11	46.47	36.8	-	GO:0005634//nucleus;GO:0005737//cytoplasm;GO:0005886//plasma membrane	GO:0004674//protein serine/threonine kinase activity;GO:0005524//ATP binding	GO:0006468//protein phosphorylation;GO:0035556//intracellular signal transduction	gi|326527529|dbj|BAK08039.1|/7.9e-254/predicted protein [Hordeum vulgare subsp. vulgare]
TraesCS1A02G133300	2.29	1.74	1.93	1.21	1.77	1.72	1.33	0.53	0.51	3.89	2.94	2.87	2.48	0.74	1.42	1.23	1.22	0.88	ko04141//Protein processing in endoplasmic reticulum;ko04120//Ubiquitin mediated proteolysis	GO:0000836//Hrd1p ubiquitin ligase complex;GO:0016021//integral component of membrane;GO:0036513//Derlin-1 retrotranslocation complex;GO:0044322//endoplasmic reticulum quality control compartment	GO:0008270//zinc ion binding;GO:0016874//ligase activity;GO:0051082//unfolded protein binding;GO:1990381//ubiquitin-specific protease binding	GO:0000209//protein polyubiquitination;GO:0030433//ubiquitin-dependent ERAD pathway;GO:0030968//endoplasmic reticulum unfolded protein response	gi|721633583|ref|XP_010230738.1|/1.1e-45/PREDICTED: ERAD-associated E3 ubiquitin-protein ligase HRD1-like [Brachypodium distachyon]//gi|721633583|ref|XP_010230738.1|/1.7e-45/PREDICTED: ERAD-associated E3 ubiquitin-protein ligase HRD1-like [Brachypodium distachyon]
TraesCS1A02G133400	9.8	10.53	11.57	7.95	9.2	11.01	11.31	11.39	8.66	11.04	9.75	10.92	10.22	10.02	7.26	11.8	7.96	10.74	-	GO:0000139//Golgi membrane;GO:0000139//Golgi membrane;GO:0005802//trans-Golgi network;GO:0005802//trans-Golgi network;GO:0016021//integral component of membrane;GO:0016021//integral component of membrane	GO:0005385//zinc ion transmembrane transporter activity;GO:0005385//zinc ion transmembrane transporter activity	GO:0071577//zinc II ion transmembrane transport;GO:0071577//zinc II ion transmembrane transport	gi|326495288|dbj|BAJ85740.1|/1.2e-310/predicted protein [Hordeum vulgare subsp. vulgare]//gi|475576353|gb|EMT17521.1|/3.3e-187/hypothetical protein F775_30544 [Aegilops tauschii]
TraesCS1A02G133500	0.34	0.52	0.54	0.14	0.04	0.18	0	0.06	0.02	1.53	0.74	0.85	0.89	0.14	0.09	0.05	0.11	0.09	-	GO:0009507//chloroplast;GO:0009536//plastid	-	GO:0048255//mRNA stabilization	gi|326532656|dbj|BAJ89173.1|/1.0e-236/predicted protein [Hordeum vulgare subsp. vulgare]//gi|357145938|ref|XP_003573820.1|/0.0e+00/PREDICTED: pentatricopeptide repeat-containing protein MRL1, chloroplastic isoform X1 [Brachypodium distachyon]//gi|357145938|ref|XP_003573820.1|/5.0e-291/PREDICTED: pentatricopeptide repeat-containing protein MRL1, chloroplastic isoform X1 [Brachypodium distachyon]
TraesCS1A02G133700	5.02	8.25	5.44	5.18	3.67	4.64	3.28	4.06	4.06	9.86	5.48	7.36	6.51	5.28	3.48	1.56	2.42	1.72	-	GO:0005774//vacuolar membrane;GO:0005794//Golgi apparatus;GO:0005886//plasma membrane;GO:0072546//ER membrane protein complex	-	GO:0006888//ER to Golgi vesicle-mediated transport;GO:0034975//protein folding in endoplasmic reticulum	gi|475625112|gb|EMT32849.1|/0.0e+00/hypothetical protein F775_31297 [Aegilops tauschii]
TraesCS1A02G133800	10.99	14.08	12.26	9.04	8.41	8.66	4.74	3.7	5.21	10.95	11.04	12.43	14.08	9.1	10.61	5.14	6.05	5.41	-	GO:0005634//nucleus	GO:0008168//methyltransferase activity	GO:0032259//methylation	gi|474190882|gb|EMS58144.1|/0.0e+00/Lysine-specific demethylase 5A [Triticum urartu]
TraesCS1A02G133900	0.36	0.14	0.31	0.04	0.04	0.08	0	0	0	1.23	0.63	0.48	0.51	0.22	0.1	0.19	0.04	0	-	GO:0005794//Golgi apparatus	GO:0016413//O-acetyltransferase activity	GO:0071554//cell wall organization or biogenesis	gi|326510587|dbj|BAJ87510.1|/1.4e-234/predicted protein [Hordeum vulgare subsp. vulgare]
TraesCS1A02G134000	4.84	3.68	5.71	10.46	11.47	12.31	25.75	25.94	28.17	5.07	2.69	3.85	4.41	13.34	7.62	31.11	28.31	32.22	ko04626//Plant-pathogen interaction	-	GO:0005509//calcium ion binding	-	gi|475575927|gb|EMT17394.1|/6.5e-90/Putative calcium-binding protein CML18 [Aegilops tauschii]
TraesCS1A02G134100	76.37	76.43	68.95	50.27	30.87	39.43	8.16	7.35	8.76	52.9	67.39	60.73	73.45	42.95	58.52	12.46	17.11	10.13	-	GO:0005887//integral component of plasma membrane	GO:0008515//sucrose transmembrane transporter activity	GO:0015770//sucrose transport	gi|326520401|dbj|BAK07459.1|/4.8e-282/predicted protein [Hordeum vulgare subsp. vulgare]
TraesCS1A02G134300	7.69	11.52	8.59	10.16	9.77	10.15	12.81	13.47	13.88	10.99	6.89	10.14	10.32	12.17	8.15	8.84	7.87	11.71	-	GO:0009536//plastid	GO:0008270//zinc ion binding	-	gi|474296573|gb|EMS61459.1|/1.5e-61/Zinc finger AN1 domain-containing stress-associated protein 15 [Triticum urartu]
TraesCS1A02G134500	4.31	4.32	4.68	3.17	4.53	4.14	4.25	4.16	3.69	5.54	5.51	4.77	3.83	3.78	3.33	4.89	3.64	4.26	-	-	GO:0003723//RNA binding;GO:0003723//RNA binding;GO:0009982//pseudouridine synthase activity;GO:0009982//pseudouridine synthase activity	GO:0001522//pseudouridine synthesis;GO:0001522//pseudouridine synthesis;GO:0008033//tRNA processing;GO:0008033//tRNA processing	gi|326522897|dbj|BAJ88494.1|/5.9e-180/predicted protein [Hordeum vulgare subsp. vulgare]//gi|473950923|gb|EMS50700.1|/1.3e-125/tRNA pseudouridine synthase A 1 [Triticum urartu]//gi|473950923|gb|EMS50700.1|/8.9e-107/tRNA pseudouridine synthase A 1 [Triticum urartu]
TraesCS1A02G134600	2.63	3.61	3.69	3.34	3.23	2.7	2.76	2.92	3.43	4.47	3.76	4.3	4.38	2.94	2.34	2.88	2.23	2.9	ko01100//Metabolic pathways;ko01110//Biosynthesis of secondary metabolites;ko00941//Flavonoid biosynthesis	GO:0016021//integral component of membrane	GO:0005509//calcium ion binding	-	gi|514817064|ref|XP_004983263.1|/0.0e+00/PREDICTED: vacuolar-sorting receptor 3-like [Setaria italica]
TraesCS1A02G134800	6.71	6.95	6.51	5.89	6.08	7.5	4.95	4.47	3.77	3.92	4.7	5.66	5.07	6.51	6.92	3.86	4.44	4.86	-	GO:0044545//NSL complex	GO:0043995//histone acetyltransferase activity (H4-K5 specific);GO:0043996//histone acetyltransferase activity (H4-K8 specific);GO:0046972//histone acetyltransferase activity (H4-K16 specific)	GO:0043981//histone H4-K5 acetylation;GO:0043982//histone H4-K8 acetylation;GO:0043984//histone H4-K16 acetylation	gi|357129455|ref|XP_003566377.1|/3.7e-94/PREDICTED: INO80 complex subunit D-like [Brachypodium distachyon]
TraesCS1A02G135100	0.64	0.62	0.66	0.9	0.44	0.43	0.74	0.62	0.58	0.69	0.55	0.77	0.57	0.52	0.62	0.21	0.55	0.4	ko03430//Mismatch repair	GO:0032300//mismatch repair complex	GO:0005524//ATP binding;GO:0030983//mismatched DNA binding	GO:0006298//mismatch repair	gi|326515768|dbj|BAK07130.1|/0.0e+00/predicted protein [Hordeum vulgare subsp. vulgare]
TraesCS1A02G135300	14.44	16.77	15.59	16.01	19.66	20.08	19.08	18.99	19.33	13.23	12.26	13.99	12.07	16.97	14.13	19.4	15.49	18.59	-	-	-	-	gi|475617611|gb|EMT30179.1|/0.0e+00/hypothetical protein F775_09216 [Aegilops tauschii]
TraesCS1A02G135600	1.15	1.58	1.13	1.12	1	1.16	0.68	1.2	1.06	1.5	0.71	1.17	1.16	0.58	0.73	0.9	1.01	0.62	-	GO:0016021//integral component of membrane	GO:0008324//cation transmembrane transporter activity	GO:0006813//potassium ion transport;GO:0098655//cation transmembrane transport	gi|721658042|ref|XP_010234605.1|/0.0e+00/PREDICTED: putative ion channel POLLUX-like 2 isoform X3 [Brachypodium distachyon]
TraesCS1A02G135700	3.93	3.71	5.06	3.07	1.61	2.86	0.87	1.07	0.92	5.36	4.51	5.53	3.74	3.01	2.9	1.87	1.81	1.35	ko01100//Metabolic pathways;ko01110//Biosynthesis of secondary metabolites;ko00860//Porphyrin and chlorophyll metabolism	-	GO:0004325//ferrochelatase activity	GO:0006783//heme biosynthetic process	gi|326487506|dbj|BAJ89737.1|/6.1e-304/predicted protein [Hordeum vulgare subsp. vulgare]//gi|326506186|dbj|BAJ86411.1|/2.1e-301/predicted protein [Hordeum vulgare subsp. vulgare]//gi|326506186|dbj|BAJ86411.1|/6.4e-246/predicted protein [Hordeum vulgare subsp. vulgare]//gi|326506186|dbj|BAJ86411.1|/7.7e-288/predicted protein [Hordeum vulgare subsp. vulgare]
TraesCS1A02G135800	1.01	1.68	1.08	0	0	0	0	0	0.53	1.09	1.52	2.13	0.55	0	0	1.69	0	0.53	-	-	-	-	gi|474111271|gb|EMS55623.1|/1.1e-42/hypothetical protein TRIUR3_10148 [Triticum urartu]
TraesCS1A02G135900	0.11	0.14	0.04	0.07	0	0	0.07	0.1	0.16	0.07	0	0.07	0.07	0	0.04	0.15	0.1	0.11	-	-	GO:0016788//hydrolase activity, acting on ester bonds	-	gi|474111272|gb|EMS55624.1|/6.2e-186/GDSL esterase/lipase EXL3 [Triticum urartu]
TraesCS1A02G136000	0.12	0.81	0.71	0	0.23	0.28	0.51	0.17	0.22	0.66	0.74	0.73	0.75	0.24	0.52	0.32	0.17	0.12	-	-	-	-	gi|474111273|gb|EMS55625.1|/5.3e-147/hypothetical protein TRIUR3_10151 [Triticum urartu]//gi|474111273|gb|EMS55625.1|/7.4e-149/hypothetical protein TRIUR3_10151 [Triticum urartu]
TraesCS1A02G136100	12.44	9.12	10.09	4.09	3.12	3.6	1.55	1.37	1.99	20.68	20.89	20.42	16.08	5.7	7.97	2.34	2.4	1.77	ko01110//Biosynthesis of secondary metabolites;ko00130//Ubiquinone and other terpenoid-quinone biosynthesis	-	GO:0010181//FMN binding;GO:0016491//oxidoreductase activity	GO:0045892//negative regulation of transcription, DNA-templated;GO:0055114//oxidation-reduction process	gi|475608677|gb|EMT27114.1|/4.9e-118/Minor allergen Alt a 7 [Aegilops tauschii]
TraesCS1A02G136200	6.39	7.5	6.86	7.33	6.68	7.47	7.21	8.16	7.56	7.47	6.68	7.17	6.88	7.24	5.88	5.63	6.22	6.5	-	-	-	-	gi|326507116|dbj|BAJ95635.1|/0.0e+00/predicted protein [Hordeum vulgare subsp. vulgare]
TraesCS1A02G136400	12.75	11.78	12.36	7.51	10.94	11.15	9.07	8.23	7.45	12.94	13.19	11.55	11.23	13.89	12.54	12.49	9.93	11.24	-	GO:0005634//nucleus;GO:0005634//nucleus;GO:0005737//cytoplasm	GO:0004842//ubiquitin-protein transferase activity;GO:0008270//zinc ion binding;GO:0008270//zinc ion binding;GO:0016874//ligase activity;GO:0016874//ligase activity;GO:0061630//ubiquitin protein ligase activity	GO:0006511//ubiquitin-dependent protein catabolic process;GO:0006915//apoptotic process;GO:0007275//multicellular organism development;GO:0007275//multicellular organism development;GO:0016567//protein ubiquitination;GO:0043161//proteasome-mediated ubiquitin-dependent protein catabolic process	gi|326502408|dbj|BAJ95267.1|/1.2e-180/predicted protein [Hordeum vulgare subsp. vulgare]//gi|474305681|gb|EMS61764.1|/5.1e-135/E3 ubiquitin-protein ligase SINAT3 [Triticum urartu]
TraesCS1A02G136500	3.25	3.53	4.13	2.97	3.55	3.46	5.41	5.78	5.84	3.68	3.17	3.98	3.23	3.08	2.65	4.68	4.54	3.81	-	GO:0010287//plastoglobule	GO:0004672//protein kinase activity;GO:0005524//ATP binding	GO:0006468//protein phosphorylation;GO:0050821//protein stabilization;GO:1902171//regulation of tocopherol cyclase activity	gi|326527681|dbj|BAK08115.1|/0.0e+00/predicted protein [Hordeum vulgare subsp. vulgare]
TraesCS1A02G136600	0.13	0	0	0	0	0.04	0	0	0	0.09	0	0	0	0	0	0	0.04	0	-	-	GO:0003676//nucleic acid binding	-	gi|357140452|ref|XP_003571781.1|/6.4e-201/PREDICTED: flowering locus K homology domain-like [Brachypodium distachyon]
TraesCS1A02G136700	0.46	0.21	0.34	0.08	0.23	0.04	0.13	0.16	0.12	0.62	0.92	0.48	0.52	0.3	0.19	0.05	0.13	0.09	-	-	GO:0003824//catalytic activity	GO:0008152//metabolic process	gi|473996676|gb|EMS52085.1|/3.3e-86/hypothetical protein TRIUR3_29565 [Triticum urartu]
TraesCS1A02G136800	1.36	1.58	1.3	0.65	0.58	0.94	0.13	0.09	0.17	2.02	1.59	1.42	1.69	0.31	0.79	0.38	0.31	0.13	-	-	GO:0008168//methyltransferase activity	GO:0010583;GO:0032259//methylation	gi|326508768|dbj|BAJ95906.1|/1.4e-173/predicted protein [Hordeum vulgare subsp. vulgare]//gi|326508768|dbj|BAJ95906.1|/4.4e-164/predicted protein [Hordeum vulgare subsp. vulgare]//gi|326508768|dbj|BAJ95906.1|/5.8e-175/predicted protein [Hordeum vulgare subsp. vulgare]
TraesCS1A02G136900	3.71	2.89	3.57	1.72	1.35	1.54	1.32	1.44	2.01	3.98	4.62	3.59	2.97	1.77	1.66	2.68	3.06	2.86	-	GO:0016021//integral component of membrane	GO:0008375//acetylglucosaminyltransferase activity	-	gi|357146326|ref|XP_003573951.1|/1.4e-195/PREDICTED: beta-glucuronosyltransferase GlcAT14A-like [Brachypodium distachyon]
TraesCS1A02G137000	1.26	1.72	1.29	0.96	0.32	1.02	0.57	0.47	0.32	4.55	1.97	3.32	1.81	0.87	1.18	0.77	0.51	0.28	ko03018//RNA degradation	GO:0000176//nuclear exosome (RNase complex)	GO:0000166//nucleotide binding;GO:0003676//nucleic acid binding;GO:0008408//3'-5' exonuclease activity	GO:0006396//RNA processing;GO:0090305//nucleic acid phosphodiester bond hydrolysis	gi|326521328|dbj|BAJ96867.1|/0.0e+00/predicted protein [Hordeum vulgare subsp. vulgare]
TraesCS1A02G137200	0.53	0.86	0.64	0.29	0.3	0.3	0.3	0.07	0.18	1.73	1.13	1.27	0.77	0.68	0.61	0.16	0.18	0.04	ko01100//Metabolic pathways;ko01110//Biosynthesis of secondary metabolites;ko00500//Starch and sucrose metabolism	GO:0009501//amyloplast;GO:0009507//chloroplast	GO:0004373//glycogen (starch) synthase activity	GO:0019252//starch biosynthetic process	gi|163638033|gb|ABY27639.1|/0.0e+00/starch synthase IIc precursor [Triticum aestivum]//gi|163638033|gb|ABY27639.1|/1.3e-273/starch synthase IIc precursor [Triticum aestivum]
TraesCS1A02G137300	0	0	0.18	0.09	0	0	0	0	0	0.36	0	0.12	0.44	0.18	0.19	0	0	0.09	ko04141//Protein processing in endoplasmic reticulum	GO:0009501//amyloplast;GO:0009507//chloroplast;GO:0016021//integral component of membrane	GO:0004373//glycogen (starch) synthase activity	GO:0019252//starch biosynthetic process	gi|475587340|gb|EMT20525.1|/2.9e-87/Soluble starch synthase 2-1, chloroplastic/amyloplastic [Aegilops tauschii]
TraesCS1A02G137400	11.47	12.15	10.9	12.93	14.51	14.69	9.79	10.61	13.47	5.5	6.32	6.04	8.34	12.84	12.14	12.6	13.12	11.01	-	GO:0016021//integral component of membrane	GO:0008270//zinc ion binding	-	gi|357134173|ref|XP_003568692.1|/1.9e-181/PREDICTED: RING finger and transmembrane domain-containing protein 2-like [Brachypodium distachyon]
TraesCS1A02G137500	0.76	0.52	0.91	1.15	0.77	0.58	0.44	0.62	1.28	1.31	0.92	0.96	1.14	0.92	0.57	1.31	0.64	1.28	ko01110//Biosynthesis of secondary metabolites;ko00900//Terpenoid backbone biosynthesis	GO:0016592//mediator complex	-	GO:0006355//regulation of transcription, DNA-templated;GO:0009631//cold acclimation;GO:0010150//leaf senescence;GO:0048364//root development	gi|473996345|gb|EMS52054.1|/7.5e-78/hypothetical protein TRIUR3_29765 [Triticum urartu]
TraesCS1A02G137600	1.84	1.78	1.87	1.54	1.56	2.09	1.74	1.18	1.68	1.69	1.82	2.07	1.84	1.81	2.07	1.35	1.66	1.52	-	-	-	-	gi|326490061|dbj|BAJ94104.1|/2.6e-13/predicted protein [Hordeum vulgare subsp. vulgare]
TraesCS1A02G137700	44.56	42.22	41.46	37.1	36.37	36.91	20.41	18.3	18.5	27.34	34.15	32.6	34.6	35.69	36.64	19.77	22.18	20.67	-	GO:0016021//integral component of membrane	-	-	gi|474063387|gb|EMS54049.1|/1.8e-137/hypothetical protein TRIUR3_29725 [Triticum urartu]//gi|474063387|gb|EMS54049.1|/2.2e-97/hypothetical protein TRIUR3_29725 [Triticum urartu]
TraesCS1A02G137800	2.61	3.91	2.52	3.49	3	3	5.01	4.6	5.48	4.6	3.01	3.33	3.94	2.91	2.5	3.22	3.77	3.45	ko00030//Pentose phosphate pathway	-	GO:0004843//thiol-dependent ubiquitin-specific protease activity	GO:0006511//ubiquitin-dependent protein catabolic process;GO:0016579//protein deubiquitination	gi|357145636|ref|XP_003573712.1|/0.0e+00/PREDICTED: ubiquitin carboxyl-terminal hydrolase 9-like [Brachypodium distachyon]
TraesCS1A02G137900	6.36	8.49	6.87	5.66	4.93	6.42	6.77	6.23	6.73	11.9	8.82	10.1	8.09	7.51	6.1	5.74	5.76	6.35	ko03018//RNA degradation	-	GO:0004519//endonuclease activity;GO:0004527//exonuclease activity	GO:0090305//nucleic acid phosphodiester bond hydrolysis	gi|326499027|dbj|BAK06004.1|/0.0e+00/predicted protein [Hordeum vulgare subsp. vulgare]//gi|326499027|dbj|BAK06004.1|/1.7e-298/predicted protein [Hordeum vulgare subsp. vulgare]
TraesCS1A02G138000	3.8	3.09	2.95	1.89	2.29	2.57	1.03	0.56	1.46	4.8	3.06	4.12	3.8	2.88	1.29	1.64	1.11	1.99	-	GO:0005886//plasma membrane;GO:0005886//plasma membrane;GO:0005886//plasma membrane	-	-	gi|113578636|dbj|BAF16999.1|/1.5e-111/Os05g0279600 [Oryza sativa Japonica Group]//gi|414587794|tpg|DAA38365.1|/1.2e-125/TPA: hypothetical protein ZEAMMB73_634672 [Zea mays]//gi|474147315|gb|EMS56811.1|/3.2e-180/hypothetical protein TRIUR3_29894 [Triticum urartu]
TraesCS1A02G138100	1.16	1.74	1.69	1.35	1.62	2.2	1.33	1.62	1.36	2.29	1.25	1.65	1.79	1.7	1.13	0.98	1.1	1.2	-	-	GO:0004674//protein serine/threonine kinase activity;GO:0005524//ATP binding	GO:0006468//protein phosphorylation	gi|357146317|ref|XP_003573948.1|/1.1e-184/PREDICTED: probable receptor-like protein kinase At5g56460 [Brachypodium distachyon]
TraesCS1A02G138200	2.01	1.62	1.49	1.03	1.15	1	0.65	0.79	1.45	3.29	1.85	2.81	2.12	1.42	1.05	0.52	0.96	1.47	-	GO:0005634//nucleus	GO:0004402//histone acetyltransferase activity;GO:0008080//N-acetyltransferase activity	GO:0006355//regulation of transcription, DNA-templated;GO:0016573//histone acetylation	gi|284519768|gb|ADB92636.1|/2.6e-227/putative histone acetyltransferase GCN5 [Hordeum vulgare]//gi|474407410|gb|EMS66605.1|/3.8e-118/Histone acetyltransferase GCN5 [Triticum urartu]
TraesCS1A02G138300	0.38	0.15	0.31	0.37	0.39	0.17	0.19	0.25	0.35	0.73	0.27	0.62	0.53	0.47	0.28	0.47	0.36	0.19	-	GO:0005634//nucleus;GO:0005634//nucleus	-	-	gi|357129509|ref|XP_003566404.1|/1.8e-170/PREDICTED: cyclin-A1-4-like [Brachypodium distachyon]//gi|357129509|ref|XP_003566404.1|/2.6e-189/PREDICTED: cyclin-A1-4-like [Brachypodium distachyon]//gi|357129509|ref|XP_003566404.1|/6.5e-188/PREDICTED: cyclin-A1-4-like [Brachypodium distachyon]
TraesCS1A02G138400	2.6	3.22	2.85	3.03	3.04	3.51	3.27	3.45	3.56	4.28	2.73	3.77	3.45	3.91	3.06	3.52	3.58	3.6	-	-	GO:0003779//actin binding	-	gi|474039660|gb|EMS53246.1|/0.0e+00/hypothetical protein TRIUR3_09113 [Triticum urartu]
TraesCS1A02G138500	1.92	3.06	2.6	2.23	1.55	1.71	1.76	1.33	1.39	2.93	2.17	2.65	2.49	2.06	1.6	1.15	1.26	1.3	ko03013//RNA transport	GO:0005851//eukaryotic translation initiation factor 2B complex	GO:0003743//translation initiation factor activity;GO:0005085//guanyl-nucleotide exchange factor activity;GO:0046523//S-methyl-5-thioribose-1-phosphate isomerase activity	GO:0006446//regulation of translational initiation;GO:0019509//L-methionine salvage from methylthioadenosine;GO:0043547//positive regulation of GTPase activity	gi|326525979|dbj|BAJ93166.1|/2.0e-225/predicted protein [Hordeum vulgare subsp. vulgare]//gi|326525979|dbj|BAJ93166.1|/2.4e-187/predicted protein [Hordeum vulgare subsp. vulgare]//gi|326525979|dbj|BAJ93166.1|/6.4e-224/predicted protein [Hordeum vulgare subsp. vulgare]
TraesCS1A02G138600	17.36	17.69	22.23	13.68	11.69	13.9	11.56	12.5	12.05	19.85	19.87	19.2	20.88	17.24	15.56	13.25	11.7	12.72	ko03022//Basal transcription factors	GO:0005634//nucleus;GO:0005634//nucleus;GO:0005634//nucleus;GO:0009522//photosystem I;GO:0009522//photosystem I;GO:0009579//thylakoid;GO:0016021//integral component of membrane;GO:0016021//integral component of membrane;GO:0044425	GO:0003677//DNA binding;GO:0003677//DNA binding;GO:0003677//DNA binding;GO:0003743//translation initiation factor activity;GO:0003824//catalytic activity;GO:0003824//catalytic activity;GO:0003824//catalytic activity	GO:0006367//transcription initiation from RNA polymerase II promoter;GO:0006367//transcription initiation from RNA polymerase II promoter;GO:0006367//transcription initiation from RNA polymerase II promoter;GO:0006413//translational initiation;GO:0015979//photosynthesis;GO:0015979//photosynthesis;GO:0032968//positive regulation of transcription elongation from RNA polymerase II promoter;GO:003296…	gi|474330134|gb|EMS62582.1|/1.9e-77/Transcription initiation factor IIF subunit alpha [Triticum urartu]//gi|721658423|ref|XP_010234660.1|/2.6e-182/PREDICTED: transcription initiation factor IIF subunit alpha isoform X1 [Brachypodium distachyon]//gi|721658423|ref|XP_010234660.1|/2.8e-165/PREDICTED: transcription initiation factor IIF subunit alpha isoform X1 [Brachypodium distachyon]//gi|721658423…
TraesCS1A02G138700	48.86	67.4	56.66	86.79	74.88	72.73	44.1	38.5	42.43	1.34	18.74	16.17	32.01	63.83	61.21	35.68	44.91	35.47	-	-	GO:0016301//kinase activity	GO:0016310//phosphorylation	gi|357146193|ref|XP_003573906.1|/6.9e-121/PREDICTED: MOB kinase activator-like 1A [Brachypodium distachyon]
TraesCS1A02G138800	162.77	184.66	174.57	141.65	92.04	113.12	70.15	69.45	74.15	188.44	189.81	178.24	208.18	142.81	156.27	57.91	51.54	54.69	ko01100//Metabolic pathways;ko00190//Oxidative phosphorylation	GO:0005618//cell wall;GO:0005730//nucleolus;GO:0005753//mitochondrial proton-transporting ATP synthase complex;GO:0009507//chloroplast;GO:0045261//proton-transporting ATP synthase complex, catalytic core F(1)	GO:0008270//zinc ion binding;GO:0046933//proton-transporting ATP synthase activity, rotational mechanism;GO:0046961//proton-transporting ATPase activity, rotational mechanism	GO:0015986//ATP synthesis coupled proton transport	gi|326510121|dbj|BAJ87277.1|/2.8e-166/predicted protein [Hordeum vulgare subsp. vulgare]//gi|326510121|dbj|BAJ87277.1|/4.0e-140/predicted protein [Hordeum vulgare subsp. vulgare]
TraesCS1A02G139100	6.55	7.08	7.16	4.65	4.59	6.86	3.64	4.01	4.05	8	7.32	6.91	4.61	5.54	4.66	3.27	2.68	2.76	ko04144//Endocytosis	-	-	-	gi|326508078|dbj|BAJ86782.1|/1.5e-192/predicted protein [Hordeum vulgare subsp. vulgare]
TraesCS1A02G139200	0.32	0.2	0.57	0.08	0	0.04	0	0.04	0.04	2.26	1.55	1.75	0.92	0.16	0.27	0.04	0.04	0.08	ko01100//Metabolic pathways;ko01110//Biosynthesis of secondary metabolites;ko00564//Glycerophospholipid metabolism;ko00561//Glycerolipid metabolism	GO:0016021//integral component of membrane	GO:0016791//phosphatase activity;GO:0090447//glycerol-3-phosphate 2-O-acyltransferase activity	GO:0010143//cutin biosynthetic process;GO:0016311//dephosphorylation	gi|326509007|dbj|BAJ86896.1|/3.0e-276/predicted protein, partial [Hordeum vulgare subsp. vulgare]
TraesCS1A02G139300	14.7	16.88	15.79	12.3	13.78	14.96	11.42	11.8	11.51	28.68	21.91	24.4	20.01	15.61	11.19	10.85	9.01	11.29	ko01100//Metabolic pathways;ko00330//Arginine and proline metabolism	-	GO:0005506//iron ion binding;GO:0016705//oxidoreductase activity, acting on paired donors, with incorporation or reduction of molecular oxygen;GO:0031418//L-ascorbic acid binding	GO:0055114//oxidation-reduction process	gi|357140446|ref|XP_003571778.1|/3.0e-159/PREDICTED: probable prolyl 4-hydroxylase 7 [Brachypodium distachyon]
TraesCS1A02G139400	3.48	3.87	3.48	2.9	3.03	2.73	2.42	2.57	2.9	7.29	4.56	5.41	4.86	3.76	3.17	3.34	3.45	3.21	-	GO:0009536//plastid	GO:0016779//nucleotidyltransferase activity	-	gi|326488529|dbj|BAJ93933.1|/0.0e+00/predicted protein [Hordeum vulgare subsp. vulgare]
TraesCS1A02G139500	2.63	3.35	2.81	3.38	3.75	3.63	3.87	4.33	4.85	3.65	2.86	3.11	3.17	3.97	2.65	4.1	3.59	4.21	-	-	GO:0008270//zinc ion binding	-	gi|326488391|dbj|BAJ93864.1|/0.0e+00/predicted protein [Hordeum vulgare subsp. vulgare]//gi|326488391|dbj|BAJ93864.1|/2.0e-285/predicted protein [Hordeum vulgare subsp. vulgare]
TraesCS1A02G139600	12.69	17.49	17.58	14.45	13.2	13.31	14.63	13.67	12.31	20.21	19.38	20.84	20.76	16.58	13.86	17.62	14.73	16.83	ko03022//Basal transcription factors	GO:0005634//nucleus	GO:0003677//DNA binding	GO:0006352//DNA-templated transcription, initiation	gi|135641|sp|P26356.1|TBP1_WHEAT/4.7e-115/RecName: Full=TATA-box-binding protein 1; AltName: Full=TATA sequence-binding protein 1; Short=TBP-1; AltName: Full=TATA-binding factor 1; AltName: Full=TATA-box factor 1; AltName: Full=Transcription initiation factor TFIID TBP-1 subunit
TraesCS1A02G139700	2	2.56	2.42	2.6	2.07	2.52	1.91	1.6	1.82	2.66	2.32	2.37	2.28	2.71	2.39	1.79	2.44	2.41	-	GO:0005634//nucleus;GO:0005667//transcription factor complex	GO:0000981//RNA polymerase II transcription factor activity, sequence-specific DNA binding;GO:0003677//DNA binding	GO:0006357//regulation of transcription from RNA polymerase II promoter;GO:0007049//cell cycle	gi|326520049|dbj|BAK03949.1|/3.7e-156/predicted protein [Hordeum vulgare subsp. vulgare]
TraesCS1A02G139800	0	0	0	0	0	0	0.12	0	0	0	0	0	0	0	0	0	0	0	ko01100//Metabolic pathways;ko01110//Biosynthesis of secondary metabolites;ko00960//Tropane, piperidine and pyridine alkaloid biosynthesis	-	GO:0008270//zinc ion binding	-	gi|669029473|emb|CDM83680.1|/4.7e-114/unnamed protein product [Triticum aestivum]
TraesCS1A02G139900	6.45	6.68	6.21	13.5	6.45	9.37	35.21	39.98	32.01	5.79	5.1	6.11	5.52	7.19	5.66	45.43	42.11	37.64	ko00620//Pyruvate metabolism	GO:0005737//cytoplasm	GO:0046914//transition metal ion binding	GO:0030001//metal ion transport;GO:0046916//cellular transition metal ion homeostasis	gi|528323954|gb|AGS38338.1|/2.8e-87/putative stripe rust resistance protein [Triticum aestivum]//gi|528323954|gb|AGS38338.1|/5.0e-89/putative stripe rust resistance protein [Triticum aestivum]
TraesCS1A02G140100	0	0.28	0	0.79	0.76	0	1.17	1.27	0	0.9	0	1.41	0	0	0	5.79	1.95	1.42	ko01100//Metabolic pathways;ko00190//Oxidative phosphorylation;ko00195//Photosynthesis	GO:0016021//integral component of membrane;GO:0031966//mitochondrial membrane;GO:0045263//proton-transporting ATP synthase complex, coupling factor F(o)	GO:0005524//ATP binding	GO:0006754//ATP biosynthetic process;GO:0055085//transmembrane transport	gi|81176541|ref|YP_398423.1|/3.5e-82/atp8-1 (mitochondrion) [Triticum aestivum]
TraesCS1A02G140200	0	0	0	0	0	0	0	0	0	0	0	0	0	0	0	0.06	0	0	ko03010//Ribosome	GO:0005739//mitochondrion;GO:0009507//chloroplast;GO:0015935//small ribosomal subunit	GO:0003735//structural constituent of ribosome;GO:0019843//rRNA binding	GO:0006412//translation	gi|81176542|ref|YP_398424.1|/1.3e-63/rps12 (mitochondrion) [Triticum aestivum]
TraesCS1A02G140300	5.08	3.05	2.11	2.69	3.27	2.4	6.25	5.4	6.31	1.59	4.12	3.04	1.81	3.26	3.77	9.08	5.23	12.25	ko01100//Metabolic pathways;ko00190//Oxidative phosphorylation	GO:0016021//integral component of membrane;GO:0031966//mitochondrial membrane;GO:0070469//respiratory chain	GO:0008137//NADH dehydrogenase (ubiquinone) activity	GO:0055114//oxidation-reduction process	gi|81176543|ref|YP_398425.1|/3.6e-63/nad3 (mitochondrion) [Triticum aestivum]
TraesCS1A02G140500	0	0	0	0	0	0	0	0	0	0.58	0	0	0	0	0	0	0.56	0	ko01100//Metabolic pathways;ko00190//Oxidative phosphorylation	GO:0016021//integral component of membrane;GO:0031966//mitochondrial membrane;GO:0070469//respiratory chain	GO:0008137//NADH dehydrogenase (ubiquinone) activity	GO:0055114//oxidation-reduction process	gi|81176543|ref|YP_398425.1|/2.8e-60/nad3 (mitochondrion) [Triticum aestivum]
TraesCS1A02G140600	0.34	0.47	0.43	0.35	0.45	0.5	0.27	0.34	0.3	0.42	0.2	0.28	0.35	0.4	0.43	0.31	0.26	0.5	-	GO:0005623//cell	-	-	gi|357120152|ref|XP_003561793.1|/1.4e-13/PREDICTED: uncharacterized protein At3g28850 [Brachypodium distachyon]
TraesCS1A02G140700	1.39	1.22	1.66	0.21	0.95	0.7	1.48	0.88	0.82	1.35	0.24	0.22	0.93	0.54	0.47	0.1	0.37	0.46	ko04144//Endocytosis;ko04145//Phagosome	GO:0005622//intracellular	GO:0005525//GTP binding	GO:0007264//small GTPase mediated signal transduction	gi|357146391|ref|XP_003573975.1|/1.0e-73/PREDICTED: ras-related protein RABF1 isoform X2 [Brachypodium distachyon]
TraesCS1A02G140800	0	0.29	0.17	0	0	0	0.34	0	0	0.17	0	0.17	0	0	0.18	0.18	0	0	-	GO:0016021//integral component of membrane	GO:0004674//protein serine/threonine kinase activity;GO:0005524//ATP binding;GO:0030246//carbohydrate binding	GO:0006468//protein phosphorylation	gi|357140535|ref|XP_003571821.1|/4.6e-81/PREDICTED: L-type lectin-domain containing receptor kinase IV.1-like [Brachypodium distachyon]
TraesCS1A02G140900	2.42	2.41	2.38	0.79	0.54	0.7	0.46	0.26	0.43	3.41	3.17	4.18	2.87	1.5	1.71	0.6	0.32	0.81	ko01100//Metabolic pathways;ko01110//Biosynthesis of secondary metabolites;ko01200//Carbon metabolism;ko01230//Biosynthesis of amino acids;ko00010//Glycolysis / Gluconeogenesis;ko00710//Carbon fixation in photosynthetic organisms	-	GO:0004618//phosphoglycerate kinase activity;GO:0008176//tRNA (guanine-N7-)-methyltransferase activity	GO:0006096//glycolytic process;GO:0006400//tRNA modification;GO:0036265//RNA (guanine-N7)-methylation	gi|721659093|ref|XP_010234764.1|/0.0e+00/PREDICTED: phosphoglycerate kinase-like isoform X1 [Brachypodium distachyon]//gi|721659093|ref|XP_010234764.1|/8.2e-234/PREDICTED: phosphoglycerate kinase-like isoform X1 [Brachypodium distachyon]
TraesCS1A02G141000	0.25	0.17	0	0.25	0.08	0	0	0.16	0	0.94	0.09	0.78	0.17	0.09	0.18	0.27	0.25	0.08	-	-	-	-	gi|357127509|ref|XP_003565422.1|/2.6e-53/PREDICTED: proline-, glutamic acid- and leucine-rich protein 1-like [Brachypodium distachyon]
TraesCS1A02G141100	0	0.19	0	0	0	0.06	0	0	0	0	0.13	0	0.06	0.13	0	0.07	0.06	0	ko03018//RNA degradation	GO:0009536//plastid;GO:0016021//integral component of membrane	-	-	gi|326510889|dbj|BAJ91792.1|/1.1e-99/predicted protein [Hordeum vulgare subsp. vulgare]
TraesCS1A02G141200	0.1	0.15	0.12	0.13	0.1	0.13	0.35	0.24	0.38	0.42	0.21	0.26	0.33	0.08	0.11	0.18	0.4	0.23	-	-	-	-	gi|326530063|dbj|BAK08311.1|/6.4e-215/predicted protein [Hordeum vulgare subsp. vulgare]
TraesCS1A02G141300	0.81	1.22	0.92	0.88	1.22	0.88	3.51	4.24	3.65	2.39	1.64	2.52	1.39	0.92	0.66	2.62	2.36	2.49	-	-	GO:0004672//protein kinase activity;GO:0005524//ATP binding	GO:0006468//protein phosphorylation	gi|326532208|dbj|BAK01480.1|/3.5e-244/predicted protein [Hordeum vulgare subsp. vulgare]
TraesCS1A02G141400	2.29	2.08	2.54	1.48	2.36	2.54	1.43	1.52	1.61	3.37	3.2	2.59	2.96	2.52	2.59	2.09	1.84	2.31	ko02010//ABC transporters	GO:0016021//integral component of membrane	GO:0005524//ATP binding;GO:0016887//ATPase activity	-	gi|721659118|ref|XP_010234768.1|/0.0e+00/PREDICTED: ABC transporter G family member 28 [Brachypodium distachyon]//gi|944061297|gb|KQJ96887.1|/0.0e+00/hypothetical protein BRADI_3g27647 [Brachypodium distachyon]
TraesCS1A02G141500	0	0	0	0	0	0.06	0	0.06	0.06	0	0	0	0	0	0	0	0	0.2	-	-	GO:0004568//chitinase activity	GO:0005975//carbohydrate metabolic process	gi|475547393|gb|EMT10872.1|/2.1e-171/Chitinase 2 [Aegilops tauschii]
TraesCS1A02G141600	0.32	0.88	0.79	0.75	0.69	0.78	0.45	0.25	0.31	0.4	0.52	0.5	0.38	0.67	0.52	0.67	0.32	0.26	-	-	GO:0003677//DNA binding	-	gi|475614253|gb|EMT29016.1|/3.0e-149/hypothetical protein F775_07121 [Aegilops tauschii]//gi|475614253|gb|EMT29016.1|/3.2e-143/hypothetical protein F775_07121 [Aegilops tauschii]//gi|475614253|gb|EMT29016.1|/4.1e-154/hypothetical protein F775_07121 [Aegilops tauschii]//gi|475614253|gb|EMT29016.1|/4.4e-148/hypothetical protein F775_07121 [Aegilops tauschii]
TraesCS1A02G141700	4.25	3.63	4.65	3.55	2.56	3.81	3.58	4.23	3.5	4.67	4.44	4.32	3.6	3.52	3.16	3.63	3.79	2.7	-	-	-	-	gi|326514540|dbj|BAJ96257.1|/0.0e+00/predicted protein, partial [Hordeum vulgare subsp. vulgare]
TraesCS1A02G141900	1.18	0.64	1.38	0.72	0.28	0.8	0.64	0.71	0.26	1.3	1.87	1.5	0.72	0.93	0.8	0.69	0.36	0.18	ko01100//Metabolic pathways;ko01110//Biosynthesis of secondary metabolites;ko01212//Fatty acid metabolism;ko00062//Fatty acid elongation;ko01040//Biosynthesis of unsaturated fatty acids	-	GO:0008270//zinc ion binding	-	gi|326502552|dbj|BAJ95339.1|/3.0e-130/predicted protein [Hordeum vulgare subsp. vulgare]
TraesCS1A02G142000	0.23	0.19	0.19	0.06	0.06	0	0.06	0.06	0	1.03	0.12	0.4	0.17	0.24	0.12	0.07	0.13	0.06	-	-	-	-	gi|326490439|dbj|BAJ84883.1|/1.1e-208/predicted protein [Hordeum vulgare subsp. vulgare]
TraesCS1A02G142100	0	0	0.06	0.12	0.06	0	0	0.12	0	0.06	0	0.18	0.06	0	0	0.06	0.06	0	ko03010//Ribosome	-	GO:0008270//zinc ion binding	-	gi|669027694|emb|CDM81236.1|/4.2e-120/unnamed protein product [Triticum aestivum]
TraesCS1A02G142200	1.15	1.31	1.58	0.5	0.54	0.83	0.13	0.18	0.37	3.68	2.44	2.85	2.06	0.96	1.21	0.48	0.57	0.28	-	GO:0005886//plasma membrane;GO:0016021//integral component of membrane	-	-	gi|326500234|dbj|BAK06206.1|/0.0e+00/predicted protein [Hordeum vulgare subsp. vulgare]
TraesCS1A02G142300	0.99	0.81	0.61	0.21	0.43	0.25	0.34	0.21	0.41	1.53	1.25	2.48	1.59	0.62	0.52	0.37	0.3	0.22	-	-	GO:0003677//DNA binding	-	gi|960475212|ref|XP_010234778.2|/1.6e-152/PREDICTED: AT-rich interactive domain-containing protein 1 [Brachypodium distachyon]
TraesCS1A02G142400	0.03	0.07	0.07	0.13	0.48	0.3	0.51	0.36	0.54	0.07	0.18	0.07	0.07	0.1	0.11	0.4	0.07	0.24	-	GO:0016021//integral component of membrane	GO:0005215//transporter activity	GO:0098656//anion transmembrane transport	gi|357146435|ref|XP_003573991.1|/6.2e-259/PREDICTED: putative transporter arsB [Brachypodium distachyon]
TraesCS1A02G142500	17.96	16.4	16.35	10.53	8.48	11.01	7.76	6.7	6.84	19.85	21.23	18.86	22.24	12.74	11.78	6.2	5.57	5.64	-	-	-	-	gi|326529665|dbj|BAK04779.1|/1.8e-145/predicted protein [Hordeum vulgare subsp. vulgare]//gi|326529665|dbj|BAK04779.1|/9.2e-139/predicted protein [Hordeum vulgare subsp. vulgare]
TraesCS1A02G142600	30.17	28.95	29.67	28.65	19.94	18.63	18.39	17.12	16.36	33.18	35.29	33.94	37.62	25.76	25.91	12.5	15.15	14.39	ko04120//Ubiquitin mediated proteolysis	GO:0005737//cytoplasm;GO:0005737//cytoplasm	GO:0000166//nucleotide binding;GO:0000166//nucleotide binding;GO:0005524//ATP binding;GO:0005524//ATP binding;GO:0031625//ubiquitin protein ligase binding;GO:0031625//ubiquitin protein ligase binding;GO:0061630//ubiquitin protein ligase activity;GO:0061630//ubiquitin protein ligase activity	GO:0006511//ubiquitin-dependent protein catabolic process;GO:0006511//ubiquitin-dependent protein catabolic process;GO:0016567//protein ubiquitination;GO:0016567//protein ubiquitination	gi|110289157|gb|ABG66102.1|/4.7e-71/Ubiquitin-conjugating enzyme E2-23 kDa, putative, expressed [Oryza sativa Japonica Group]//gi|721659175|ref|XP_010234779.1|/2.6e-72/PREDICTED: ubiquitin-conjugating enzyme E2 4 [Brachypodium distachyon]//gi|721659175|ref|XP_010234779.1|/5.5e-87/PREDICTED: ubiquitin-conjugating enzyme E2 4 [Brachypodium distachyon]//gi|944061327|gb|KQJ96917.1|/2.0e-76/hypothetic…
TraesCS1A02G142700	0.46	0.65	0.71	0.33	0.88	0.92	0.19	0.74	0.32	0.24	0.95	1.09	0.23	0.98	0.66	0.82	0.38	0.48	-	-	-	-	gi|473945373|gb|EMS50500.1|/2.2e-134/hypothetical protein TRIUR3_18751 [Triticum urartu]
TraesCS1A02G142800	1.04	0.97	0.96	0.7	0.87	1.08	0.7	0.64	0.76	1.69	1.19	1.65	1.42	1.12	0.89	0.9	0.75	0.77	ko04145//Phagosome	GO:0005737//cytoplasm;GO:0005874//microtubule	GO:0003924//GTPase activity;GO:0005200//structural constituent of cytoskeleton;GO:0005525//GTP binding	GO:0007017//microtubule-based process	gi|474403042|gb|EMS66225.1|/3.3e-76/Tubulin beta-1 chain [Triticum urartu]//gi|474403042|gb|EMS66225.1|/3.4e-76/Tubulin beta-1 chain [Triticum urartu]//gi|474403042|gb|EMS66225.1|/5.8e-76/Tubulin beta-1 chain [Triticum urartu]
TraesCS1A02G142900	1.04	1.56	1.63	0.98	1.01	1.01	0.29	0.45	0.54	3.42	1.26	2.15	1.69	1.09	0.67	0.23	0.35	0.39	-	GO:0005739//mitochondrion;GO:0016021//integral component of membrane	-	-	gi|474402881|gb|EMS66189.1|/0.0e+00/hypothetical protein TRIUR3_21755 [Triticum urartu]
TraesCS1A02G143000	0.28	0.08	0.37	0.52	0.19	0.13	1.07	0.95	0.95	0.61	0.42	0.44	0.36	0.24	0.19	0.63	0.66	0.67	ko01100//Metabolic pathways;ko01230//Biosynthesis of amino acids;ko00630//Glyoxylate and dicarboxylate metabolism;ko00250//Alanine, aspartate and glutamate metabolism;ko00910//Nitrogen metabolism;ko00220//Arginine biosynthesis	GO:0005829//cytosol	GO:0004356//glutamate-ammonia ligase activity;GO:0008017//microtubule binding;GO:0016787//hydrolase activity;GO:0043015//gamma-tubulin binding;GO:0043621//protein self-association	GO:0006542//glutamine biosynthetic process;GO:0009737//response to abscisic acid;GO:0010311//lateral root formation;GO:0048829//root cap development	gi|397770664|gb|AFO64357.1|/0.0e+00/glutamine synthetase I [Secale cereale x Triticum turgidum subsp. durum]
TraesCS1A02G143100	1.12	1.7	0.75	1.27	1.85	1.37	3	2.85	3.66	1.83	1.16	1	0.46	1.29	0.55	2.14	2.5	2.47	-	GO:0005622//intracellular	GO:0005525//GTP binding	GO:0007264//small GTPase mediated signal transduction	gi|475607988|gb|EMT26884.1|/1.3e-114/GTP-binding protein yptV3 [Aegilops tauschii]
TraesCS1A02G143200	1.35	1.27	1.38	0.73	1.28	1.1	0.69	0.97	0.9	2.43	1.35	2.07	1.42	1.2	1.01	0.97	0.88	0.69	-	-	-	-	gi|475586110|gb|EMT20226.1|/1.5e-138/hypothetical protein F775_04962 [Aegilops tauschii]
TraesCS1A02G143300	21.29	23.16	22.76	24.84	30.09	27.04	27.87	32.33	25.41	8.84	15.18	13.1	9.85	24.68	21.31	33.31	30.13	31.59	ko04120//Ubiquitin mediated proteolysis	GO:0005739//mitochondrion	GO:0008270//zinc ion binding	GO:1902456//regulation of stomatal opening	gi|326508304|dbj|BAJ99419.1|/1.5e-128/predicted protein [Hordeum vulgare subsp. vulgare]//gi|326508304|dbj|BAJ99419.1|/5.3e-131/predicted protein [Hordeum vulgare subsp. vulgare]//gi|475628040|gb|EMT33866.1|/4.9e-101/RING finger and CHY zinc finger domain-containing protein 1 [Aegilops tauschii]
TraesCS1A02G143400	0.09	0.17	0.17	0.14	0.06	0.06	0.15	0.1	0.09	0.49	0.3	0.43	0.21	0.07	0.1	0.14	0.18	0.08	ko03008//Ribosome biogenesis in eukaryotes	GO:0005634//nucleus	GO:0005524//ATP binding;GO:0016887//ATPase activity	GO:0000027//ribosomal large subunit assembly	gi|475550894|gb|EMT11545.1|/0.0e+00/Midasin [Aegilops tauschii]
TraesCS1A02G143500	3.71	3.93	3.13	4.02	3.15	3.57	5.68	6.3	5.08	5.58	2.87	3.13	3.68	3.23	3.02	3.58	3.85	3.56	ko03040//Spliceosome	GO:0005730//nucleolus	GO:0000166//nucleotide binding;GO:0003676//nucleic acid binding	-	gi|326519747|dbj|BAK00246.1|/2.5e-163/predicted protein [Hordeum vulgare subsp. vulgare]
TraesCS1A02G143600	0.35	0.04	0.27	0.04	0.04	0.04	0	0.04	0.08	1.21	0.37	0.82	1	0.13	0.15	0.1	0.04	0	ko00040//Pentose and glucuronate interconversions	-	GO:0030570//pectate lyase activity;GO:0046872//metal ion binding	GO:0045490//pectin catabolic process	gi|357140570|ref|XP_003571838.1|/3.2e-211/PREDICTED: probable pectate lyase 5 [Brachypodium distachyon]
TraesCS1A02G143700	0.55	0.36	1.23	0.12	0.18	0.06	0	0.24	0.06	1.36	0.69	1.26	1.08	0.37	0.07	0.13	0.06	0.06	-	GO:0000775//chromosome, centromeric region;GO:0005634//nucleus	-	GO:0045132//meiotic chromosome segregation	gi|326506358|dbj|BAJ86497.1|/1.9e-114/predicted protein [Hordeum vulgare subsp. vulgare]
TraesCS1A02G143800	0.96	1.4	1.51	1.04	1.15	1.11	0.62	1.02	1.08	1.7	2.25	1.99	1.3	1.34	0.77	0.57	0.43	0.79	ko01100//Metabolic pathways;ko00230//Purine metabolism;ko00240//Pyrimidine metabolism	GO:0005737//cytoplasm	GO:0000166//nucleotide binding;GO:0046872//metal ion binding;GO:0047429//nucleoside-triphosphate diphosphatase activity	GO:0009117//nucleotide metabolic process;GO:0009204//deoxyribonucleoside triphosphate catabolic process	gi|473901856|gb|EMS49226.1|/3.2e-115/putative inosine triphosphate pyrophosphatase [Triticum urartu]
TraesCS1A02G143900	4.33	4.79	4.03	2.85	3.14	4.42	4.32	4.22	3.95	5.18	3.74	3.94	4.14	3.79	3.6	2.91	3.03	2.78	ko01100//Metabolic pathways;ko01110//Biosynthesis of secondary metabolites;ko00592//alpha-Linolenic acid metabolism;ko04146//Peroxisome;ko01212//Fatty acid metabolism;ko00280//Valine, leucine and isoleucine degradation;ko01040//Biosynthesis of unsaturated fatty acids;ko00071//Fatty acid degradation	-	GO:0016747//transferase activity, transferring acyl groups other than amino-acyl groups	GO:0008152//metabolic process	gi|474258918|gb|EMS60447.1|/2.7e-231/3-ketoacyl-CoA thiolase 2, peroxisomal [Triticum urartu]//gi|474258918|gb|EMS60447.1|/6.8e-235/3-ketoacyl-CoA thiolase 2, peroxisomal [Triticum urartu]
TraesCS1A02G144000	3.54	3.33	2.58	3.67	3.04	2.94	3.45	3.52	3.02	3.48	3.82	3.55	3.64	3.7	4.68	3.21	3.83	3.31	-	-	GO:0005524//ATP binding	-	gi|473759274|gb|EMS45787.1|/0.0e+00/Transcriptional regulator ATRX [Triticum urartu]
TraesCS1A02G144100	0.24	0.18	0.78	0.06	0.06	0	0.06	0	0.06	0.96	0.49	0.31	0.47	0.18	0.07	0	0	0	-	-	GO:0016788//hydrolase activity, acting on ester bonds	-	gi|475607974|gb|EMT26881.1|/2.2e-204/GDSL esterase/lipase [Aegilops tauschii]
TraesCS1A02G144200	0.02	0	0.07	0.07	0.35	0.34	0.61	0.41	0.33	0	0	0	0.02	0.1	0.13	0.25	0.72	0.4	ko04626//Plant-pathogen interaction	GO:0016021//integral component of membrane	GO:0004674//protein serine/threonine kinase activity;GO:0005524//ATP binding	GO:0006468//protein phosphorylation	gi|357127996|ref|XP_003565662.1|/4.3e-144/PREDICTED: probable LRR receptor-like serine/threonine-protein kinase At3g47570 [Brachypodium distachyon]
TraesCS1A02G144400	0	0	0	0	0	0	0	0	0	0	0	0	0	0	0.07	0.14	0.13	0.06	-	-	GO:0003677//DNA binding	-	gi|473926691|gb|EMS49847.1|/1.0e-79/GATA transcription factor 12 [Triticum urartu]
TraesCS1A02G144500	0	0	0.04	0.09	0	0.04	0	0	0	0.26	0	0	0.09	0.13	0	0.05	0.04	0.04	-	GO:0016021//integral component of membrane	GO:0016757//transferase activity, transferring glycosyl groups	-	gi|474413228|gb|EMS66986.1|/5.3e-311/Xyloglucan galactosyltransferase KATAMARI1-like protein [Triticum urartu]
TraesCS1A02G144700	0.75	0.72	1.12	0.5	0.76	0.54	0.21	0.6	0.13	2.15	1.57	1.46	0.86	0.86	0.34	0.37	0.38	0.07	-	-	-	-	gi|357146490|ref|XP_003574011.1|/4.9e-120/PREDICTED: uncharacterized protein LOC100825429 [Brachypodium distachyon]//gi|357146490|ref|XP_003574011.1|/5.1e-120/PREDICTED: uncharacterized protein LOC100825429 [Brachypodium distachyon]
TraesCS1A02G144800	0.02	0	0.05	0	0	0	0	0	0	0.11	0.06	0.07	0.04	0	0.03	0	0	0	ko01100//Metabolic pathways;ko00195//Photosynthesis	GO:0009536//plastid	-	-	gi|475563062|gb|EMT14191.1|/0.0e+00/Pentatricopeptide repeat-containing protein [Aegilops tauschii]
TraesCS1A02G145000	3.16	2.24	3.76	1.09	0.25	0.41	0.31	0.3	0.31	17.61	9.22	12.71	8.91	1.79	1.86	0.49	0.94	0.42	ko03018//RNA degradation	GO:0005737//cytoplasm	GO:0005524//ATP binding	GO:0042026//protein refolding	gi|475513971|gb|EMT05673.1|/6.2e-310/Chaperonin CPN60-2, mitochondrial [Aegilops tauschii]
TraesCS1A02G145100	0.04	0	0.13	0.04	0	0	0.04	0.16	0.16	0.13	0.04	0.04	0.04	0	0	0.09	0.17	0.04	ko00970//Aminoacyl-tRNA biosynthesis	GO:0005739//mitochondrion;GO:0005829//cytosol;GO:0009507//chloroplast	GO:0004817//cysteine-tRNA ligase activity;GO:0005524//ATP binding	GO:0006423//cysteinyl-tRNA aminoacylation	gi|474040031|gb|EMS53264.1|/2.4e-271/Cysteinyl-tRNA synthetase [Triticum urartu]
TraesCS1A02G145300	0	0	0	0	0	0	0	0	0	0	0	0	0	0.06	0.06	0.06	0.06	0.06	ko00561//Glycerolipid metabolism	-	GO:0016788//hydrolase activity, acting on ester bonds	-	gi|326518164|dbj|BAK07334.1|/1.1e-198/predicted protein [Hordeum vulgare subsp. vulgare]//gi|326518164|dbj|BAK07334.1|/1.1e-200/predicted protein [Hordeum vulgare subsp. vulgare]
TraesCS1A02G145500	1.99	2.64	2.38	1.94	2.52	2.1	2.08	1.99	2.05	3.14	2.62	3.3	2.51	2.61	2.25	2.2	2.28	2.35	-	-	-	-	gi|473930245|gb|EMS49945.1|/4.2e-300/hypothetical protein TRIUR3_09898 [Triticum urartu]
TraesCS1A02G145600	0	0	0.13	0.13	0	0	0	0	0.24	0.13	0	0.26	0	0	0	0	0	0.25	-	-	-	-	gi|473930244|gb|EMS49944.1|/1.0e-106/hypothetical protein TRIUR3_09896 [Triticum urartu]
TraesCS1A02G145700	34.08	30.03	33.59	63.8	108.5	80.22	89.52	85.54	84.05	0.13	7.9	8.83	11.69	68.81	70.59	92.17	105.03	106.15	-	-	-	GO:0006950//response to stress;GO:0009827//plant-type cell wall modification;GO:0009860//pollen tube growth	gi|475564539|gb|EMT14554.1|/4.6e-91/hypothetical protein F775_52111 [Aegilops tauschii]
TraesCS1A02G145800	20.3	23.6	25.22	32.17	23.83	29	93.58	84.12	104.21	22.87	11.37	16.81	17.8	28.66	15.19	63.17	75.27	55.74	-	-	-	-	gi|326517208|dbj|BAJ99970.1|/6.8e-198/predicted protein [Hordeum vulgare subsp. vulgare]
TraesCS1A02G145900	2.6	1.52	2.4	1.81	2.09	0.29	0.91	0.88	4.34	5.17	2.34	3.91	3	2.47	2.28	1.9	1.46	0	-	GO:0009536//plastid	-	-	gi|474423033|gb|EMS67557.1|/6.7e-36/hypothetical protein TRIUR3_22885 [Triticum urartu]
TraesCS1A02G146000	0	0	0	0	0	0	0	0	0.05	0	0	0.06	0.06	0	0	0	0	0	-	GO:0005739//mitochondrion;GO:0005774//vacuolar membrane;GO:0005886//plasma membrane;GO:0009506//plasmodesma	-	GO:0006612//protein targeting to membrane;GO:0010167//response to nitrate;GO:0010363//regulation of plant-type hypersensitive response;GO:0015706//nitrate transport;GO:0043069//negative regulation of programmed cell death;GO:0070838//divalent metal ion transport	gi|474423032|gb|EMS67556.1|/1.0e-159/Hypersensitive-induced response protein 1 [Triticum urartu]
TraesCS1A02G146200	3.35	3.28	3.28	2.06	1.73	2.45	2.33	2.57	2.45	6.75	4.93	5.5	6.07	2.75	2.62	2.28	1.74	1.67	ko03040//Spliceosome	GO:0080008//Cul4-RING E3 ubiquitin ligase complex	-	GO:0006499//N-terminal protein myristoylation;GO:0006626//protein targeting to mitochondrion;GO:0048573//photoperiodism, flowering	gi|475597753|gb|EMT23703.1|/4.5e-268/hypothetical protein F775_08093 [Aegilops tauschii]//gi|475597753|gb|EMT23703.1|/7.5e-301/hypothetical protein F775_08093 [Aegilops tauschii]
TraesCS1A02G146400	0.85	0.67	0.67	0.5	0.39	0.63	0.34	0.31	0.45	1.46	1.32	1.67	1.23	0.79	0.63	0.52	0.64	0.59	-	-	-	-	gi|473999373|gb|EMS52158.1|/2.0e-174/hypothetical protein TRIUR3_32523 [Triticum urartu]
TraesCS1A02G146500	0	0	0	0.06	0	0	0	0	0.06	0	0	0	0	0.06	0	0.06	0.06	0	ko01100//Metabolic pathways;ko01110//Biosynthesis of secondary metabolites;ko00940//Phenylpropanoid biosynthesis	-	-	-	gi|475574074|gb|EMT16887.1|/1.5e-109/hypothetical protein F775_06177 [Aegilops tauschii]
TraesCS1A02G146600	7.03	6.43	6.16	4.87	4.31	5.61	4.35	4.15	3.94	8.45	7.2	7.32	7.34	6.48	4.6	4.43	2.97	4.33	-	-	GO:0000287//magnesium ion binding;GO:0003919//FMN adenylyltransferase activity;GO:0008531//riboflavin kinase activity;GO:0016787//hydrolase activity	GO:0009231//riboflavin biosynthetic process;GO:0016310//phosphorylation	gi|326499237|dbj|BAK06109.1|/2.2e-226/predicted protein [Hordeum vulgare subsp. vulgare]
TraesCS1A02G146700	0	0.16	0.45	0	0	0	0	0	0	0.45	0.12	0.12	0.04	0.04	0	0	0	0	-	-	-	-	gi|960476099|ref|XP_014755996.1|/1.2e-155/PREDICTED: uncharacterized protein LOC100840742 [Brachypodium distachyon]
TraesCS1A02G146800	1.59	0.86	0.97	1.29	2.66	1.07	1.73	2.14	2.04	1.77	2.1	1.91	2.57	2.26	2.54	3.83	2.99	2.84	-	-	-	-	gi|473888511|gb|EMS48362.1|/3.1e-71/hypothetical protein TRIUR3_21257 [Triticum urartu]
TraesCS1A02G146900	0.88	0.89	0.92	0.97	0.73	1.06	0.67	1.13	0.93	1.57	1.19	1.53	1.05	0.89	0.73	0.79	1.02	0.89	-	-	-	-	gi|357146516|ref|XP_003574020.1|/6.1e-280/PREDICTED: WD repeat-containing protein 26 [Brachypodium distachyon]
TraesCS1A02G147000	21.43	25.08	30.38	9.37	4.22	8.41	3.26	3.59	3.81	67.86	42.04	54.84	39.68	17.9	11.03	4.83	5.82	4.74	ko03010//Ribosome	GO:0022625//cytosolic large ribosomal subunit	GO:0003735//structural constituent of ribosome	GO:0006412//translation	gi|326489079|dbj|BAK01523.1|/6.2e-90/predicted protein [Hordeum vulgare subsp. vulgare]
TraesCS1A02G147100	0.06	0	0.06	0.06	0	0	0	0	0	0.17	0.18	0.06	0.11	0.06	0.06	0	0	0	ko01100//Metabolic pathways;ko00500//Starch and sucrose metabolism	GO:0009536//plastid	GO:0016161//beta-amylase activity	GO:0000272//polysaccharide catabolic process	gi|357140602|ref|XP_003571854.1|/1.0e-217/PREDICTED: beta-amylase 1, chloroplastic-like [Brachypodium distachyon]
TraesCS1A02G147200	24.74	20.08	25.79	49.53	69.6	55.61	53.33	54.77	53.76	0	4.32	4.39	5.48	35.99	29.34	54.9	62.31	54.42	-	-	-	-	gi|326524902|dbj|BAK04387.1|/1.3e-225/predicted protein [Hordeum vulgare subsp. vulgare]
TraesCS1A02G147300	0	0	0	0	0	0	0	0	0	0.1	0.02	0.1	0.2	0	0	0	0.05	0	ko01100//Metabolic pathways;ko00500//Starch and sucrose metabolism	GO:0009536//plastid	GO:0016161//beta-amylase activity	GO:0000272//polysaccharide catabolic process	gi|326507316|dbj|BAJ95735.1|/1.3e-251/predicted protein, partial [Hordeum vulgare subsp. vulgare]
TraesCS1A02G147400	3	3.28	3.18	1.79	1.25	2.92	0.11	0.24	0.25	4.58	4.23	5.18	3.66	2.78	2.97	0.28	0.21	0.21	ko01100//Metabolic pathways;ko00500//Starch and sucrose metabolism	GO:0005739//mitochondrion;GO:0016021//integral component of membrane	GO:0004747//ribokinase activity;GO:0016161//beta-amylase activity	GO:0000272//polysaccharide catabolic process;GO:0006014//D-ribose metabolic process;GO:0046835//carbohydrate phosphorylation	gi|475541527|gb|EMT09794.1|/1.4e-191/Beta-amylase [Aegilops tauschii]
TraesCS1A02G147500	3.63	4.01	3.72	3.34	3.84	4.37	5.5	5.75	5.58	5.51	4.54	4.3	4.46	4.74	4.04	4.15	3.51	4.8	ko04144//Endocytosis	-	-	-	gi|474105090|gb|EMS55382.1|/3.2e-251/hypothetical protein TRIUR3_08232 [Triticum urartu]//gi|474105090|gb|EMS55382.1|/6.0e-280/hypothetical protein TRIUR3_08232 [Triticum urartu]//gi|474105090|gb|EMS55382.1|/8.6e-285/hypothetical protein TRIUR3_08232 [Triticum urartu]//gi|474105090|gb|EMS55382.1|/9.2e-257/hypothetical protein TRIUR3_08232 [Triticum urartu]
TraesCS1A02G147600	0	0	0	0	0.09	0	0	0	0	0.95	0.17	0.35	0.25	0	0.09	0	0	0.09	-	-	-	-	gi|474022986|gb|EMS52960.1|/2.4e-127/hypothetical protein TRIUR3_13038 [Triticum urartu]//gi|474022986|gb|EMS52960.1|/6.1e-131/hypothetical protein TRIUR3_13038 [Triticum urartu]
TraesCS1A02G147700	9.72	7.68	9.13	3.82	1.53	2.14	0.62	0.46	0.65	18.14	16.44	17.54	13.9	5.66	8.16	1.04	0.93	0.69	ko03010//Ribosome	GO:0005762//mitochondrial large ribosomal subunit	GO:0003735//structural constituent of ribosome;GO:0019843//rRNA binding	GO:0000027//ribosomal large subunit assembly;GO:0006412//translation	gi|475336322|gb|EMT00341.1|/5.0e-81/60S ribosomal protein L19, mitochondrial [Aegilops tauschii]
TraesCS1A02G148000	5.94	6.08	6.7	4.63	2.39	4.09	1.93	2.95	2.4	10.81	8.6	7.76	5.94	4.37	4.27	3.01	2.99	2.73	ko03040//Spliceosome;ko04120//Ubiquitin mediated proteolysis	GO:0005634//nucleus;GO:0005681//spliceosomal complex	GO:0016874//ligase activity;GO:0061630//ubiquitin protein ligase activity	GO:0002376//immune system process;GO:0006281//DNA repair;GO:0006396//RNA processing;GO:0006397//mRNA processing;GO:0006952//defense response;GO:0006974//cellular response to DNA damage stimulus;GO:0008380//RNA splicing;GO:0045087//innate immune response;GO:0070534//protein K63-linked ubiquitination	gi|474398576|gb|EMS65878.1|/1.4e-295/U-box domain-containing protein 72 [Triticum urartu]//gi|474398576|gb|EMS65878.1|/4.5e-211/U-box domain-containing protein 72 [Triticum urartu]//gi|474398576|gb|EMS65878.1|/7.5e-294/U-box domain-containing protein 72 [Triticum urartu]
TraesCS1A02G148100	0.91	1.24	0.91	0.82	1.1	1.29	0.69	0.84	0.7	0.94	1.45	1.24	1.64	1.02	0.99	0.79	0.65	1.05	-	-	-	-	gi|218191993|gb|EEC74420.1|/1.3e-11/hypothetical protein OsI_09786 [Oryza sativa Indica Group]
TraesCS1A02G148300	25.98	35.11	31.07	38.26	24.25	25.94	19.72	20.38	20.98	21.91	16.63	20.07	30.96	26.44	29.34	18.24	28.27	16.51	-	-	-	-	gi|475620949|gb|EMT31287.1|/4.0e-167/hypothetical protein F775_18365 [Aegilops tauschii]
TraesCS1A02G148400	29.27	29.75	28.96	17.49	19.33	19.53	15.12	14.87	15.46	53.44	40.98	50.66	30.9	22	16.69	14.24	13.04	11.39	ko03010//Ribosome	GO:0005840//ribosome	GO:0003735//structural constituent of ribosome	GO:0006412//translation	gi|32400871|gb|AAP80667.1|AF479048_1/1.1e-74/ribosomal Pr 117, partial [Triticum aestivum]
TraesCS1A02G149000	0.17	0.38	0.12	0.23	0.22	0.07	0	0.09	0	0	0.16	0.12	0.22	0.08	0.25	0	0	0.18	-	GO:0009536//plastid	-	-	gi|242048388|ref|XP_002461940.1|/1.3e-74/hypothetical protein SORBIDRAFT_02g010920 [Sorghum bicolor]
TraesCS1A02G149100	3.67	5.01	4.66	3.14	2.65	4.3	3.5	3.42	4.54	7.08	5.86	5.94	7.01	4.77	3.94	3.51	3.99	4.24	ko04146//Peroxisome	GO:0005779//integral component of peroxisomal membrane;GO:1990429//peroxisomal importomer complex	GO:0004842//ubiquitin-protein transferase activity;GO:0008022//protein C-terminus binding;GO:0008270//zinc ion binding	GO:0006513//protein monoubiquitination;GO:0006635//fatty acid beta-oxidation;GO:0016558//protein import into peroxisome matrix;GO:0048598//embryonic morphogenesis	gi|474127067|gb|EMS56254.1|/3.2e-201/Peroxisome biogenesis protein 12 [Triticum urartu]
TraesCS1A02G149200	15.5	17.34	18.08	14.61	12.77	18.24	16.52	16.76	13.88	25.25	19.19	23.47	18.66	16.54	12.74	11.42	10.27	12.71	ko03013//RNA transport	GO:0005634//nucleus;GO:0005829//cytosol	GO:0003743//translation initiation factor activity;GO:0005515//protein binding	GO:0006413//translational initiation;GO:0006417//regulation of translation;GO:0050687//negative regulation of defense response to virus	gi|170753|gb|AAA34296.1|/1.1e-120/initiation factor (iso)4F p28 subunit [Triticum aestivum]//gi|170753|gb|AAA34296.1|/8.3e-119/initiation factor (iso)4F p28 subunit [Triticum aestivum]
TraesCS1A02G149300	0.06	0.22	0.5	0.04	0.07	0.04	0	0.02	0.06	0.75	0.29	0.54	0.15	0.07	0.05	0.12	0.04	0.06	-	GO:0005886//plasma membrane;GO:0016021//integral component of membrane	GO:0016760//cellulose synthase (UDP-forming) activity;GO:0046872//metal ion binding	GO:0009834//plant-type secondary cell wall biogenesis;GO:0030244//cellulose biosynthetic process;GO:0042742//defense response to bacterium;GO:0045492//xylan biosynthetic process;GO:0050832//defense response to fungus;GO:0071555//cell wall organization	gi|298716928|gb|ADI99492.1|/0.0e+00/cellulose synthase [Hordeum vulgare subsp. vulgare]
TraesCS1A02G149600	0.16	0	0	0	0	0	0	0	0	0	0	0	0	0	0	0	0	0	-	-	-	-	gi|474258633|gb|EMS60437.1|/2.4e-147/hypothetical protein TRIUR3_33313 [Triticum urartu]
TraesCS1A02G149700	0	0.01	0.04	0.09	0	0.02	0.63	0.35	0.85	0.13	0.12	0.02	0	0.06	0.03	1.13	0.85	0.65	ko03040//Spliceosome	GO:0016021//integral component of membrane	GO:0004672//protein kinase activity;GO:0005524//ATP binding	GO:0006468//protein phosphorylation	gi|475563476|gb|EMT14284.1|/4.2e-199/Putative LRR receptor-like serine/threonine-protein kinase [Aegilops tauschii]
TraesCS1A02G149800	4.71	6.02	5.68	5.13	3.15	4.7	2.76	3.71	3.48	5.63	5.28	5.91	4.83	6.33	4.72	3.38	2.86	2.58	-	GO:0010287//plastoglobule	GO:0004144//diacylglycerol O-acyltransferase activity	GO:0033306//phytol metabolic process	gi|357128177|ref|XP_003565751.1|/0.0e+00/PREDICTED: acyltransferase-like protein At1g54570, chloroplastic [Brachypodium distachyon]
TraesCS1A02G150000	0	0	0	0.16	0.16	0	0	0	0.15	0.63	0.16	0.16	0.15	0.48	0.17	0	0	0	-	-	-	-	gi|357132121|ref|XP_003567681.1|/7.3e-49/PREDICTED: uncharacterized protein LOC100834307 [Brachypodium distachyon]
TraesCS1A02G150100	0.31	0.22	0.4	1.39	0.34	0.82	3.18	2.69	2.34	0.47	0.27	0.46	0.04	0.72	0.39	3.38	2.89	2.84	ko04626//Plant-pathogen interaction	GO:0016021//integral component of membrane	-	-	gi|473817965|gb|EMS46943.1|/3.6e-127/Receptor-like protein 12 [Triticum urartu]
TraesCS1A02G150200	1.29	1.2	1.53	1.41	0.57	1.22	1.13	1.09	1.71	1.04	0.75	0.62	0.41	0.92	1.04	1.1	0.75	0.87	-	GO:0016021//integral component of membrane	GO:0005215//transporter activity	GO:0006810//transport	gi|474147005|gb|EMS56786.1|/0.0e+00/Peptide transporter PTR3-A [Triticum urartu]
TraesCS1A02G150300	0.34	0	0.35	0	0.35	0	0	0	0	0.35	0.34	0	0.35	0	0	0.37	0	0	-	-	-	-	gi|474391131|gb|EMS65360.1|/5.8e-39/hypothetical protein TRIUR3_09812 [Triticum urartu]
TraesCS1A02G150400	0.08	0.16	0.26	0.23	0	0.04	0.68	0.46	0.3	0.61	0.62	0.29	0.43	0.12	0.09	0.13	0.39	0.12	-	GO:0016021//integral component of membrane	GO:0005215//transporter activity	GO:0006810//transport	gi|475563481|gb|EMT14289.1|/0.0e+00/Peptide transporter PTR3-A [Aegilops tauschii]
TraesCS1A02G150500	0.58	1.78	1.94	0.88	1.04	0.86	0.15	0.57	0.14	3.46	2.99	1.82	1.47	0.3	0.65	0.32	0.73	0.3	-	-	-	-	gi|326530912|dbj|BAK01254.1|/3.7e-73/predicted protein [Hordeum vulgare subsp. vulgare]
TraesCS1A02G150600	5.26	6.96	6.84	6.08	3.59	4.36	5.52	5.5	5.22	9.83	5.58	7.21	5.46	4.56	3.32	4.93	5	3.74	ko03015//mRNA surveillance pathway	-	GO:0000166//nucleotide binding;GO:0003676//nucleic acid binding	-	gi|475579153|gb|EMT18277.1|/1.3e-121/RNA-binding Musashi-2-like protein [Aegilops tauschii]
TraesCS1A02G150700	46.92	53.93	49.99	85.09	83.77	91.73	31.87	32.09	34.28	1.45	15.41	14.6	20.2	62.8	58.69	34.89	42.85	34.4	-	-	-	-	gi|475579154|gb|EMT18278.1|/0.0e+00/hypothetical protein F775_14638 [Aegilops tauschii]
TraesCS1A02G150800	1.68	0.98	1.18	0.67	0.62	0.5	0.31	0.4	0.55	2.6	3.05	2.83	1.72	0.49	0.56	0.78	0.95	0.55	ko01110//Biosynthesis of secondary metabolites;ko00073//Cutin, suberine and wax biosynthesis	GO:0005783//endoplasmic reticulum;GO:0016021//integral component of membrane;GO:0043668	GO:0005506//iron ion binding;GO:0016491//oxidoreductase activity	GO:0006633//fatty acid biosynthetic process;GO:0010025//wax biosynthetic process;GO:0010143//cutin biosynthetic process;GO:0048653//anther development;GO:0055114//oxidation-reduction process	gi|474204206|gb|EMS58604.1|/0.0e+00/Protein WAX2 [Triticum urartu]
TraesCS1A02G150900	31.09	30.8	36.3	23.26	24.95	23.02	84.8	78.28	90.73	38.57	28.97	38.8	26.87	28.17	21.02	70.65	77.78	52.36	ko01110//Biosynthesis of secondary metabolites;ko00073//Cutin, suberine and wax biosynthesis	GO:0005783//endoplasmic reticulum;GO:0016021//integral component of membrane;GO:0043668	GO:0005506//iron ion binding;GO:0016491//oxidoreductase activity	GO:0006633//fatty acid biosynthetic process;GO:0010025//wax biosynthetic process;GO:0010143//cutin biosynthetic process;GO:0048653//anther development;GO:0055114//oxidation-reduction process	gi|475523273|gb|EMT06855.1|/0.0e+00/Protein WAX2 [Aegilops tauschii]
TraesCS1A02G151000	1.55	2.82	2.03	2.58	2.63	2.16	6.56	4.86	6.23	3.11	1.73	3.42	2.04	2.01	1.14	4.05	3.78	4.14	ko00910//Nitrogen metabolism	GO:0005829//cytosol	GO:0003677//DNA binding;GO:0008824//cyanate hydratase activity;GO:0042802//identical protein binding	GO:0009440//cyanate catabolic process	gi|357146576|ref|XP_003574041.1|/1.2e-80/PREDICTED: cyanate hydratase [Brachypodium distachyon]//gi|357146576|ref|XP_003574041.1|/7.2e-75/PREDICTED: cyanate hydratase [Brachypodium distachyon]
TraesCS1A02G151100	2.33	2.12	2.26	1.7	0.91	1.3	0.8	1.15	1.68	3.71	3.53	4.02	3.13	1.75	2.11	1.44	1.36	1.48	ko03018//RNA degradation	-	GO:0003676//nucleic acid binding;GO:0005524//ATP binding;GO:0008026//ATP-dependent helicase activity	-	gi|721670643|ref|XP_010236608.1|/0.0e+00/PREDICTED: ATP-dependent RNA helicase DHX36 [Brachypodium distachyon]
TraesCS1A02G151200	0.31	0.96	0.8	0.72	0.74	0.67	0.59	0.61	0.62	1.06	0.44	0.84	0.84	0.63	0.42	0.52	0.46	0.39	-	-	GO:0003676//nucleic acid binding;GO:0005524//ATP binding;GO:0008026//ATP-dependent helicase activity	-	gi|475601596|gb|EMT24866.1|/0.0e+00/Tetratricopeptide repeat protein 7A [Aegilops tauschii]
TraesCS1A02G151400	1.24	1.12	0.55	0.64	0.98	0.41	0.47	0.53	1.06	1.27	2.69	2.42	1.51	1	0.46	1.97	0.92	1.26	ko04626//Plant-pathogen interaction	GO:0005634//nucleus	GO:0004861//cyclin-dependent protein serine/threonine kinase inhibitor activity	GO:0007050//cell cycle arrest;GO:0071901//negative regulation of protein serine/threonine kinase activity	gi|326524662|dbj|BAK04267.1|/3.0e-80/predicted protein [Hordeum vulgare subsp. vulgare]//gi|326524662|dbj|BAK04267.1|/9.8e-77/predicted protein [Hordeum vulgare subsp. vulgare]
TraesCS1A02G151500	0.42	0.46	0.32	0.46	0.1	0.2	0	0.2	0.34	0.63	0.11	0.32	0.72	0.05	0.11	0	0.21	0.05	ko00970//Aminoacyl-tRNA biosynthesis	GO:0005739//mitochondrion;GO:0005829//cytosol;GO:0009570//chloroplast stroma	GO:0003723//RNA binding;GO:0004831//tyrosine-tRNA ligase activity;GO:0005524//ATP binding	GO:0006437//tyrosyl-tRNA aminoacylation;GO:0006655//phosphatidylglycerol biosynthetic process;GO:0009658//chloroplast organization;GO:0009793//embryo development ending in seed dormancy;GO:0010027//thylakoid membrane organization;GO:0010228//vegetative to reproductive phase transition of meristem;GO:0016226//iron-sulfur cluster assembly;GO:0048481//plant ovule development	gi|475525455|gb|EMT07165.1|/8.3e-266/Tyrosyl-tRNA synthetase [Aegilops tauschii]
TraesCS1A02G151600	0.81	0.73	0.39	0.69	0.43	0.69	0.38	0.58	0.72	0.5	0.18	0.39	0.42	0.43	0.47	0.74	0.42	0.42	-	GO:0005634//nucleus;GO:0005737//cytoplasm	-	-	gi|474062955|gb|EMS54028.1|/8.7e-152/hypothetical protein TRIUR3_13227 [Triticum urartu]
TraesCS1A02G151700	3.29	2.25	2.58	2.71	1.12	3.12	0.48	0.78	1.38	3.91	4.68	4.91	2.23	3.44	3.85	2.23	1.58	2.87	-	-	-	-	gi|474062956|gb|EMS54029.1|/1.2e-33/hypothetical protein TRIUR3_13228 [Triticum urartu]
TraesCS1A02G151900	0.34	0.36	0	0	0	0	0	0.34	0.34	0.35	1.01	0.7	0.7	0	0	0	0	1.03	-	-	GO:0003676//nucleic acid binding;GO:0043531//ADP binding	-	gi|474298513|gb|EMS61533.1|/3.1e-40/putative disease resistance RPP8-like protein 4 [Triticum urartu]
TraesCS1A02G152000	1.68	1.54	0.9	0.88	0.97	1.11	0.66	0.44	0.57	2.54	1.57	1.58	1.39	1.01	1.19	1.12	0.65	0.5	-	-	-	-	gi|721659408|ref|XP_003574046.2|/0.0e+00/PREDICTED: WD repeat-containing protein 91 homolog isoform X1 [Brachypodium distachyon]//gi|721659408|ref|XP_003574046.2|/1.3e-299/PREDICTED: WD repeat-containing protein 91 homolog isoform X1 [Brachypodium distachyon]//gi|721659408|ref|XP_003574046.2|/1.5e-169/PREDICTED: WD repeat-containing protein 91 homolog isoform X1 [Brachypodium distachyon]//gi|7216…
TraesCS1A02G152100	2.42	3.03	2.71	1.53	0.81	1.01	0.12	0.11	0.07	2.05	2.26	1.91	1.02	1	0.63	0.13	0	0.17	ko01110//Biosynthesis of secondary metabolites;ko04626//Plant-pathogen interaction;ko00062//Fatty acid elongation	GO:0016020//membrane	GO:0016747//transferase activity, transferring acyl groups other than amino-acyl groups	GO:0006633//fatty acid biosynthetic process	gi|474124214|gb|EMS56142.1|/3.6e-268/3-ketoacyl-CoA synthase 12 [Triticum urartu]
TraesCS1A02G152200	6.44	10.13	8.83	9.53	12.19	11.25	13.52	13.75	13.9	7.87	7.73	7.65	6.79	11.09	7.91	13.31	10.02	12.22	ko01100//Metabolic pathways;ko00600//Sphingolipid metabolism;ko00511//Other glycan degradation	GO:0016020//membrane	GO:0004348//glucosylceramidase activity	GO:0006680//glucosylceramide catabolic process	gi|326516802|dbj|BAJ96393.1|/0.0e+00/predicted protein [Hordeum vulgare subsp. vulgare]
TraesCS1A02G152300	0.12	0.13	0.11	0.15	0.09	0.12	0.2	0.22	0.17	0.21	0.19	0.18	0.18	0.1	0.15	0.3	0.2	0.18	ko01100//Metabolic pathways;ko01110//Biosynthesis of secondary metabolites;ko00592//alpha-Linolenic acid metabolism	GO:0016021//integral component of membrane	GO:0043531//ADP binding	-	gi|475616970|gb|EMT29945.1|/0.0e+00/hypothetical protein F775_52523 [Aegilops tauschii]
TraesCS1A02G152400	0	0.43	0.11	2.44	7.18	3.98	22.52	23.28	22.46	0.08	0	0.23	0.25	2.9	3.86	19.6	17.32	18.8	-	-	GO:0008234//cysteine-type peptidase activity	GO:0006508//proteolysis	gi|475515093|gb|EMT05803.1|/7.7e-166/hypothetical protein F775_30103 [Aegilops tauschii]
TraesCS1A02G152500	4.02	4.39	4.22	2.62	2.74	3.45	1.51	1.64	1.48	7.58	4.8	5.98	5.48	3.38	3.5	1.8	1.55	1.73	ko04141//Protein processing in endoplasmic reticulum	-	GO:0003980//UDP-glucose:glycoprotein glucosyltransferase activity;GO:0003980//UDP-glucose:glycoprotein glucosyltransferase activity	GO:0006486//protein glycosylation;GO:0006486//protein glycosylation;GO:0097359//UDP-glucosylation;GO:0097359//UDP-glucosylation	gi|473957828|gb|EMS51006.1|/0.0e+00/UDP-glucose:glycoprotein glucosyltransferase 1 [Triticum urartu]//gi|721659421|ref|XP_010234810.1|/0.0e+00/PREDICTED: UDP-glucose:glycoprotein glucosyltransferase isoform X1 [Brachypodium distachyon]
TraesCS1A02G152600	0	0.08	0.08	0	0	0	0	0.08	0.15	0	0	0	0.08	0	0	0	0	0	-	-	GO:0003723//RNA binding;GO:0033897//ribonuclease T2 activity	GO:0090502//RNA phosphodiester bond hydrolysis, endonucleolytic	gi|474418006|gb|EMS67355.1|/2.3e-144/Ribonuclease 1 [Triticum urartu]
TraesCS1A02G152800	0	0.16	0	0.23	0.8	0.39	1.27	0.38	0.53	0.08	0	0.16	0	0.08	0	0.6	0.24	0.32	-	-	GO:0003723//RNA binding;GO:0033897//ribonuclease T2 activity	GO:0090502//RNA phosphodiester bond hydrolysis, endonucleolytic	gi|20271131|gb|AAM18521.1|/6.3e-147/S-like RNase [Triticum aestivum]
TraesCS1A02G152900	0.63	0.55	0.57	0.51	0.59	0.42	0.7	0.55	0.62	1.21	0.72	0.97	0.83	0.6	0.43	0.56	0.6	0.26	ko01100//Metabolic pathways;ko01110//Biosynthesis of secondary metabolites;ko00230//Purine metabolism	-	GO:0004642//phosphoribosylformylglycinamidine synthase activity	GO:0006189//'de novo' IMP biosynthetic process	gi|473889575|gb|EMS48506.1|/0.0e+00/putative phosphoribosylformylglycinamidine synthase, chloroplastic/mitochondrial [Triticum urartu]
TraesCS1A02G153000	0.06	0.03	0.03	0.03	0.03	0.03	0.11	0.03	0.08	0	0.03	0.06	0.03	0	0.03	0.31	0.03	0.05	-	GO:0016021//integral component of membrane	GO:0046577//long-chain-alcohol oxidase activity;GO:0050660//flavin adenine dinucleotide binding	GO:0055114//oxidation-reduction process	gi|326507824|dbj|BAJ86655.1|/0.0e+00/predicted protein [Hordeum vulgare subsp. vulgare]
TraesCS1A02G153100	13.08	9.4	9.15	5.47	3.34	7.72	2.93	2	3.12	9.63	8.14	9.67	9.74	8.69	5.25	2.52	2.17	2.1	-	GO:0005737//cytoplasm;GO:0016021//integral component of membrane	GO:0004364//glutathione transferase activity;GO:0046577//long-chain-alcohol oxidase activity;GO:0050660//flavin adenine dinucleotide binding	GO:0006749//glutathione metabolic process;GO:0055114//oxidation-reduction process	gi|357140638|ref|XP_003571871.1|/0.0e+00/PREDICTED: long-chain-alcohol oxidase FAO2-like [Brachypodium distachyon]
TraesCS1A02G153300	6.91	9.64	7.69	8.26	8.77	10.09	7.81	8.72	9.63	14.01	8.58	11.94	10.09	11	7.73	7.93	7.02	9.95	-	GO:0016020//membrane	GO:0004674//protein serine/threonine kinase activity;GO:0005524//ATP binding	GO:0006468//protein phosphorylation;GO:0006897//endocytosis	gi|326514112|dbj|BAJ92206.1|/3.5e-149/predicted protein [Hordeum vulgare subsp. vulgare]
TraesCS1A02G153400	33.14	38.12	33.17	39.37	29.72	29.66	18.13	17.98	19.19	22.01	26.41	24.24	32.8	28.71	36.76	17.45	26.37	22.37	-	GO:0005622//intracellular	GO:0004674//protein serine/threonine kinase activity;GO:0005524//ATP binding	GO:0018105//peptidyl-serine phosphorylation;GO:0035556//intracellular signal transduction	gi|721659453|ref|XP_003571874.2|/4.1e-282/PREDICTED: serine/threonine-protein kinase tricorner-like isoform X2 [Brachypodium distachyon]
TraesCS1A02G153600	7.01	9.72	8.45	8.19	5.9	7.73	7.49	7.22	6.6	8.32	8.36	7.27	8.44	8.04	5.85	7.3	7.53	6.68	ko04144//Endocytosis	GO:0005622//intracellular;GO:0016021//integral component of membrane	-	GO:0007034//vacuolar transport	gi|1002301657|ref|XP_015614222.1|/2.5e-83/PREDICTED: vacuolar protein sorting-associated protein 2 homolog 3 [Oryza sativa Japonica Group]
TraesCS1A02G153700	9.31	5.25	8.22	4.81	5.58	6.27	2.72	2.66	3.01	6.72	10.13	9.05	8.69	7.56	12.63	4.07	3.82	4.92	-	-	-	-	gi|474116965|gb|EMS55887.1|/6.7e-46/hypothetical protein TRIUR3_20711 [Triticum urartu]
TraesCS1A02G153800	1.99	2.25	2.06	1.44	1.86	1.57	2.22	2.38	2.46	2.02	1.42	1.47	2.24	2.12	2.6	2.46	2.35	2.09	-	-	-	-	gi|474116964|gb|EMS55886.1|/3.2e-105/hypothetical protein TRIUR3_20710 [Triticum urartu]
TraesCS1A02G153900	6.5	8.95	5.88	8.47	8.38	9.19	11.74	11.66	13.24	8.64	6.28	7.24	8.1	9.06	6.47	10.69	8.55	10.49	ko03015//mRNA surveillance pathway	-	GO:0005509//calcium ion binding	-	gi|761895511|gb|AJP74834.1|/9.6e-297/TaPP2AbB''-alpha [Triticum aestivum]
TraesCS1A02G154100	0	0	0.13	0	0	0.04	0.04	0	0	0.2	0.12	0.14	0.1	0.04	0	0	0.09	0	-	-	-	-	gi|475524376|gb|EMT07010.1|/2.5e-64/hypothetical protein F775_05160 [Aegilops tauschii]
TraesCS1A02G154200	5.25	5.05	4.24	4.08	5.33	5.74	3.35	3.29	4.28	7.32	5.12	5.54	6.02	5.11	5.48	4.62	4.3	5.35	-	GO:0016021//integral component of membrane	-	-	gi|474383897|gb|EMS64806.1|/0.0e+00/hypothetical protein TRIUR3_33902 [Triticum urartu]
TraesCS1A02G154300	2.3	2.67	2.26	1.82	2.1	2.47	1.72	1.68	1.75	3.27	2.83	2.85	2.62	2.39	1.97	1.92	1.65	2.05	ko04145//Phagosome	GO:0005643//nuclear pore;GO:0005737//cytoplasm	GO:0005049//nuclear export signal receptor activity;GO:0008536//Ran GTPase binding	GO:0006611//protein export from nucleus	gi|357146625|ref|XP_003574058.1|/0.0e+00/PREDICTED: exportin-4 [Brachypodium distachyon]
TraesCS1A02G154400	26.85	25.42	23.38	17.26	13.35	14.79	7.1	8.09	6.9	24.57	29.89	27.56	29.06	18.68	22.71	8.43	8.91	7.24	ko04075//Plant hormone signal transduction	GO:0005768//endosome;GO:0005774//vacuolar membrane;GO:0005802//trans-Golgi network;GO:0016021//integral component of membrane	GO:0008757//S-adenosylmethionine-dependent methyltransferase activity	GO:0032259//methylation	gi|326495380|dbj|BAJ85786.1|/0.0e+00/predicted protein [Hordeum vulgare subsp. vulgare]
TraesCS1A02G154500	0.38	0.35	0.73	0.25	0.39	0.27	0.26	0.32	0.18	0.73	0.81	0.55	0.54	0.33	0.3	0.42	0.06	0.13	-	-	-	-	gi|475610078|gb|EMT27612.1|/1.7e-54/hypothetical protein F775_06817 [Aegilops tauschii]
TraesCS1A02G154600	0.98	0.8	0.96	0.79	0.28	0.38	0.39	0.24	0.39	0.93	0.92	0.89	1.29	0.71	0.7	0.18	0.41	0.22	-	-	GO:0008270//zinc ion binding	-	gi|475610079|gb|EMT27613.1|/0.0e+00/hypothetical protein F775_06818 [Aegilops tauschii]
TraesCS1A02G154700	2.73	3.35	2.89	2.27	2.14	3.02	3.35	3.24	3.44	3.66	3.45	4.48	3.47	3.01	2.51	3.06	3.52	2.97	-	GO:0005737//cytoplasm;GO:0031965//nuclear membrane	GO:0008139//nuclear localization sequence binding;GO:0008536//Ran GTPase binding;GO:0008565//protein transporter activity	GO:0006606//protein import into nucleus;GO:0043484//regulation of RNA splicing	gi|68036606|gb|AAY84877.1|/0.0e+00/nuclear transportin [Triticum aestivum]
TraesCS1A02G154900	0.12	0	0	0	0	0	0	0	0	0	0	0	0	0	0	0	0	0	ko04626//Plant-pathogen interaction	-	-	-	gi|474369407|gb|EMS63732.1|/2.2e-99/hypothetical protein TRIUR3_33566 [Triticum urartu]
TraesCS1A02G155000	4.47	5.64	3.7	4.84	4.39	4.38	2.26	2.95	2.87	4.32	4.55	5.43	5.53	4.49	7.29	3.5	4.29	3.54	ko01100//Metabolic pathways;ko00230//Purine metabolism;ko00240//Pyrimidine metabolism;ko03420//Nucleotide excision repair;ko03430//Mismatch repair;ko03030//DNA replication;ko03440//Homologous recombination;ko03410//Base excision repair	GO:0009536//plastid;GO:0016021//integral component of membrane	-	-	gi|475616763|gb|EMT29875.1|/2.6e-115/hypothetical protein F775_05828 [Aegilops tauschii]//gi|475616763|gb|EMT29875.1|/2.7e-123/hypothetical protein F775_05828 [Aegilops tauschii]
TraesCS1A02G155200	29.8	81.41	39.7	72.64	37.12	62.95	64.09	70.31	65.67	45.12	15.93	28.53	26.64	46.11	36.15	26.15	26.6	28.95	ko01100//Metabolic pathways;ko01110//Biosynthesis of secondary metabolites;ko01200//Carbon metabolism;ko00270//Cysteine and methionine metabolism;ko00710//Carbon fixation in photosynthetic organisms;ko00620//Pyruvate metabolism;ko00630//Glyoxylate and dicarboxylate metabolism;ko00020//Citrate cycle (TCA cycle)	-	GO:0030060//L-malate dehydrogenase activity	GO:0005975//carbohydrate metabolic process;GO:0006099//tricarboxylic acid cycle;GO:0006108//malate metabolic process	gi|49343245|gb|AAT64932.1|/1.9e-175/cytosolic malate dehydrogenase [Triticum aestivum]
TraesCS1A02G155400	0.12	0.4	0.37	0.72	0.37	0.12	0.49	0.6	0.7	0.49	0.12	0.25	0.36	0.5	0.93	1.05	1.2	0.58	-	-	GO:0003677//DNA binding;GO:0046872//metal ion binding	-	gi|475606140|gb|EMT26297.1|/1.4e-66/hypothetical protein F775_42512 [Aegilops tauschii]
TraesCS1A02G155500	1.93	2.74	2.33	1.36	2.21	1.94	1.26	1.81	2.03	3.05	1.85	2.7	2.8	2.31	2.1	1.64	2.64	1.97	-	GO:0016021//integral component of membrane	-	-	gi|944061519|gb|KQJ97109.1|/1.2e-196/hypothetical protein BRADI_3g28857 [Brachypodium distachyon]
TraesCS1A02G155600	11.47	7.97	9.78	6.47	7.26	8.28	3.47	2.94	3.94	6.75	9.79	8.08	6.67	6.7	10	4.57	5.3	4.54	-	GO:0016021//integral component of membrane	-	-	gi|326522460|dbj|BAK07692.1|/1.7e-32/predicted protein [Hordeum vulgare subsp. vulgare]
TraesCS1A02G155700	0.84	2.26	0.88	0	0	0.85	0	0	0	1.34	0.84	0.87	1.33	0.91	1.43	0	0	0	-	-	-	-	gi|474077479|gb|EMS54600.1|/6.2e-53/hypothetical protein TRIUR3_30285 [Triticum urartu]
TraesCS1A02G155800	0.21	0	0	0.21	0.21	0.21	0	0	0	0.22	0	0.21	0	0	0	0	0	0	-	-	-	-	gi|474389287|gb|EMS65173.1|/7.6e-85/hypothetical protein TRIUR3_19827 [Triticum urartu]
TraesCS1A02G155900	1.68	0.47	1.09	0	0.16	0.75	0.31	0.15	0.44	3.31	2.81	3.33	2.62	1.75	1.02	0.17	0.15	0.15	-	-	-	-	gi|474216692|gb|EMS59127.1|/4.8e-100/hypothetical protein TRIUR3_31631 [Triticum urartu]
TraesCS1A02G156000	0	0	0	0	0	0.06	0.03	0	0.08	0.12	0	0.21	0.09	0	0.07	0	0	0.06	-	GO:0016021//integral component of membrane	-	-	gi|475613632|gb|EMT28821.1|/1.8e-195/hypothetical protein F775_33038 [Aegilops tauschii]
TraesCS1A02G156100	0.07	0	0.07	0	0	0	0	0.06	0.06	0	0.07	0.14	0	0	0	0	0	0	-	GO:0005634//nucleus;GO:0005829//cytosol	GO:0016799//hydrolase activity, hydrolyzing N-glycosyl compounds	GO:0009691//cytokinin biosynthetic process	gi|475613630|gb|EMT28819.1|/1.4e-110/hypothetical protein F775_05789 [Aegilops tauschii]
TraesCS1A02G156200	4.61	3.71	4	2.38	2.85	3.41	2.64	3.03	3.5	5.16	5.11	4	3.57	3.33	3.47	4.16	3.08	2.45	-	-	-	-	gi|473954846|gb|EMS50912.1|/3.5e-72/hypothetical protein TRIUR3_30362 [Triticum urartu]
TraesCS1A02G156300	9.98	8.18	7.83	5.69	4.29	5.26	4.33	4.48	4.88	11.35	7.94	9.01	12.55	7.65	7.08	5.01	4.86	4.48	-	GO:0005744//mitochondrial inner membrane presequence translocase complex	-	GO:0030150//protein import into mitochondrial matrix	gi|474128138|gb|EMS56300.1|/4.2e-56/Mitochondrial import inner membrane translocase subunit tim16 [Triticum urartu]
TraesCS1A02G156400	1.09	0.6	1.2	1.33	2.47	1.53	6.31	6.17	5.15	1.31	0.97	0.63	0.58	1.05	0.69	5.09	3.2	3.05	-	GO:0016021//integral component of membrane	-	-	gi|326515088|dbj|BAK03457.1|/1.0e-185/predicted protein [Hordeum vulgare subsp. vulgare]
TraesCS1A02G156500	1.7	2.54	2.47	2.08	1.59	1.97	1.96	2.21	2.18	3.56	2.76	2.93	2.7	2.47	2.41	1.91	1.63	2.09	ko04146//Peroxisome;ko00073//Cutin, suberine and wax biosynthesis	GO:0005737//cytoplasm;GO:0005886//plasma membrane	GO:0003725//double-stranded RNA binding;GO:0008289//lipid binding;GO:0008289//lipid binding	GO:0035196//production of miRNAs involved in gene silencing by miRNA;GO:0070919//production of siRNA involved in chromatin silencing by small RNA	gi|326492419|dbj|BAK01993.1|/0.0e+00/predicted protein [Hordeum vulgare subsp. vulgare]
TraesCS1A02G156600	2.06	3.12	2.75	3.8	1.93	2.93	5.07	4.26	4.47	4.54	1.96	2.68	3.49	3.59	2.44	2.64	2.87	3.28	ko04075//Plant hormone signal transduction	GO:0005634//nucleus	GO:0003677//DNA binding	GO:0006355//regulation of transcription, DNA-templated;GO:0009734//auxin-activated signaling pathway	gi|326496483|dbj|BAJ94703.1|/0.0e+00/predicted protein, partial [Hordeum vulgare subsp. vulgare]
TraesCS1A02G156900	0	0	0	0.32	1.02	1.61	0	0	0.64	0	0	0	0	0.52	0	0.81	0	1.96	ko01100//Metabolic pathways;ko00190//Oxidative phosphorylation	GO:0005739//mitochondrion	GO:0016651//oxidoreductase activity, acting on NAD(P)H;GO:0048038//quinone binding;GO:0051287//NAD binding	GO:0055114//oxidation-reduction process	gi|89280745|ref|YP_514643.1|/7.7e-82/NADH dehydrogenase subunit 7 (mitochondrion) [Oryza sativa Indica Group]
TraesCS1A02G157000	0.15	0	0	0	0	0	0	0	0	0.19	0.34	0	0.16	0	0	0	0	0	-	GO:0005739//mitochondrion	-	-	gi|992276706|gb|KXG35201.1|/2.8e-30/hypothetical protein SORBI_002G145600 [Sorghum bicolor]
TraesCS1A02G157100	10.84	7.42	7.36	1.56	2.72	2.8	0.16	0.83	0.65	9.22	19.87	13.08	10.06	3.48	6.3	0.99	1.03	0.54	ko03010//Ribosome	GO:0005739//mitochondrion;GO:0009507//chloroplast;GO:0015935//small ribosomal subunit	GO:0003735//structural constituent of ribosome;GO:0019843//rRNA binding	GO:0006412//translation	gi|694137069|ref|YP_009072973.1|/5.8e-77/ribosomal protein S7 (plastid) [Danthonia californica]
TraesCS1A02G157200	0.05	0.13	0.05	0	0.12	0.05	0.09	0	0.04	0.2	0.27	0.05	0.15	0.15	0.2	0	0	0.05	ko01100//Metabolic pathways;ko00190//Oxidative phosphorylation	GO:0005886//plasma membrane;GO:0009535//chloroplast thylakoid membrane;GO:0016021//integral component of membrane	GO:0008137//NADH dehydrogenase (ubiquinone) activity;GO:0048038//quinone binding	GO:0006810//transport;GO:0019684//photosynthesis, light reaction;GO:0042773//ATP synthesis coupled electron transport	gi|427437018|ref|YP_007026510.1|/3.8e-279/NADH-plastoquinone oxidoreductase subunit 2 [Festuca altissima]
TraesCS1A02G157500	4.37	4.15	3.79	2.78	3.72	4.16	1.72	1.78	2.31	5.05	4.33	4.15	4.19	4.66	3.7	4.17	2.4	3.77	-	GO:0005634//nucleus	GO:0003700//transcription factor activity, sequence-specific DNA binding;GO:0008289//lipid binding;GO:0044212//transcription regulatory region DNA binding	GO:0006355//regulation of transcription, DNA-templated;GO:0009855//determination of bilateral symmetry;GO:0009944//polarity specification of adaxial/abaxial axis;GO:0009956//radial pattern formation;GO:0010014//meristem initiation;GO:0010051//xylem and phloem pattern formation;GO:0010089//xylem development;GO:0030154//cell differentiation	gi|326526073|dbj|BAJ93213.1|/0.0e+00/predicted protein [Hordeum vulgare subsp. vulgare]
TraesCS1A02G157600	1.19	2.4	1.92	1.62	0.69	1.3	1.56	1.31	1.17	3.49	2.06	2.36	2.1	1.87	1.33	1.48	1.17	1.13	-	-	-	-	gi|960486542|ref|XP_010237780.2|/3.7e-174/PREDICTED: uncharacterized protein LOC104584570 [Brachypodium distachyon]
TraesCS1A02G157700	0.58	0.36	0.64	0.31	0.07	0.24	0.47	0.96	0.43	0.75	1.22	1.1	0.67	0.44	0.24	0.61	0.5	0.34	ko03018//RNA degradation	GO:0005737//cytoplasm	GO:0003725//double-stranded RNA binding	GO:0010267//production of ta-siRNAs involved in RNA interference;GO:0035196//production of miRNAs involved in gene silencing by miRNA;GO:0051607//defense response to virus;GO:0070919//production of siRNA involved in chromatin silencing by small RNA	gi|474383954|gb|EMS64818.1|/3.1e-120/Double-stranded RNA-binding protein 6 [Triticum urartu]//gi|475615937|gb|EMT29606.1|/4.9e-213/hypothetical protein F775_29950 [Aegilops tauschii]//gi|475615937|gb|EMT29606.1|/9.1e-209/hypothetical protein F775_29950 [Aegilops tauschii]
TraesCS1A02G157800	9.38	5.57	8.76	7.61	4.4	7.59	3.92	4.73	4.46	2.75	5.33	5.11	7.51	8.16	11.45	5.09	5.69	5.29	ko01100//Metabolic pathways;ko00760//Nicotinate and nicotinamide metabolism	GO:0009536//plastid	-	-	gi|669031586|emb|CDM86639.1|/6.3e-35/unnamed protein product [Triticum aestivum]
[truncated: 84,122 more rows]
